# Supplementary material for: The transcription factor ClWRKY61 interacts with ClLEA55 to enhance salt tolerance in watermelon
Source: Hortic Res. 2024 Nov 11;12(3):uhae320. doi: 10.1093/hr/uhae320 (PMC11879168; doi:10.1093/hr/uhae320)
Supplement: Web_Material_uhae320 [file web_material_uhae320.zip › Table S1.xlsx]

## Sheet: Sheet1
Name	Description	Ara_ID	Ara_ref	%_identity	e-value	Subcellular location
Cla97C09G177970	Partner of Y14 and mago	AT1G11400.1	PYM	45.41	1.2e-33	cytoplasmic
Cla97C05G106680	Plant/MEB5-like protein	AT3G17900.1	TRIPP	56.01	1.1e-247	Endosome/Golgi apparatus
Cla97C04G076800	zinc finger A20 and AN1 domain-containing stress-associated protein 4	AT2G36320.1	SAP4	47.75	2.3e-40
Cla97C05G099060	NAD(P)H-quinone oxidoreductase subunit K, chloroplastic	At5g11770.1		81.82	3.4e-99	Mitochondrion
Cla97C09G168120	Late embryogenesis abundant protein 3L-1	AT1G02820.1	LEA	66.67	6.6e-11	Nucleus/Cytoplasm
Cla97C10G189870	Thiamine thiazole synthase, chloroplastic	AT5G54770.1	THI1	74.66	5.3e-148	Cell membrane/Mitochondrion/chloroplast
Cla97C02G049990	Casein kinase, putative	AT5G18190.1	PPK2	80.03	9.7e-260	Nucleus/Cytoplasm
Cla97C02G042560	histone H1-like	AT2G30620.1	HISTONE 1.2	72.55	2.1e-13	Nucleus/Chromosome
Cla97C10G202380	Fructose-bisphosphate aldolase	AT2G36460.1	FBA6	86.87	8.5e-175	Nucleus/cytosol/Mitochondrion
Cla97C05G108060	Lysine ketoglutarate reductase trans-splicing protein (DUF707)	AT3G27470.1		70.21	4.8e-166
Cla97C08G152180	Catalase	AT4G35090.1	CAT2	78.32	5.5e-245	Peroxisome/Glyoxysome/Cytoplasm
Cla97C05G091460	rhodanese-like domain-containing protein 14, chloroplastic	AT4G27700.1		70.28	2.3e-80	chloroplast
Cla97C01G004800	pre-mRNA-splicing factor ISY1 homolog	AT3G18790.1		79.54	4.7e-118	Nucleus
Cla97C06G112830	protein BPS1, chloroplastic	AT1G01550.1	BPS1	52.25	1.9e-91	chloroplast
Cla97C01G011340	photosystem I subunit O	AT1G08380.1	PSAO	68.7	2.2e-39	Chloroplast
Cla97C07G137540	oxygen-evolving enhancer protein 2, chloroplastic	AT1G06680.1		84.31	8.7e-100	Chloroplast
Cla97C06G112560	Glycosyltransferase	AT4G15550.1	UGT75D1	48.77	8.6e-119
Cla97C09G174670	PLATZ transcription factor family protein	AT4G17900.1		64.65	6.6e-77
Cla97C11G214070	Protein Ycf2	ATCG00860.1		70.93	1.1e-24	Chloroplast
Cla97C06G116550	ethylene-responsive transcription factor 1B-like	AT3G23240.1	ERF1	54.47	3.5e-52	Nucleus
Cla97C01G019760	Chaperone protein dnaJ 11	AT4G36040.1	ATJ11	50.65	9.5e-33	Chloroplast
Cla97C05G086660	NEDD8-activating enzyme E1 catalytic subunit	AT5G19180.1	ECR1	80	9.2e-211	Nucleus
Cla97C10G197000	Carbonic anhydrase	AT3G01500.2	BCA1	72.97	3.7e-127	Chloroplast/Plasma membrane
Cla97C05G097110	ER membrane protein complex subunit 4	AT5G10780.2		80.95	7.7e-76	Endoplasmic reticulum
Cla97C06G125230	PLASMODESMATA CALLOSE-BINDING PROTEIN 3	AT5G61130.1	PDCB1	60	7.5e-35	Plasma membrane
Cla97C08G148420	photosystem II 22 kDa protein, chloroplastic	AT1G44575.1	PSBS	76.12	2.2e-106	Chloroplast
Cla97C06G114300	Dehydration-induced 19-like protein	AT5G49230.1	DI19	40.45	2.2e-28	Nucleus
Cla97C02G046770	L-ascorbate peroxidase	AT1G07890.3	APX1	77.6	1.5e-114	Cytoplasm
Cla97C01G015370	Oxygen-evolving enhancer protein 1	AT3G50820.1	PSBO2	81.08	5.5e-152	Chloroplast
Cla97C02G029240	Chlorophyll a-b binding protein, chloroplastic	AT2G05100.1	LHCB2	90.53	1.5e-144	Chloroplast
Cla97C05G100230	Tubby-like F-box protein	AT1G47270.1	ATTLP6	64.43	4.8e-134
Cla97C10G194210	universal stress protein A-like protein	AT3G62550.1		58.17	2.8e-43	Vacuole
Cla97C03G054650	Glyceraldehyde-3-phosphate dehydrogenase	AT3G04120.1	GAPC	88.86	1.4e-171	Nucleus/Cytoplasm
Cla97C01G019080	Soluble inorganic pyrophosphatase	AT1G01050.1	ATPPA1	82.41	1.2e-97	Cytoplasm
Cla97C11G220480	14-3-3-like protein GF14-E	AT5G10450.4	GRF6	85.71	2.7e-111	Nucleus/Cytoplasm/Plasma membrane
Cla97C11G210620	Fructose-bisphosphate aldolase	AT4G38970.1	ATFBA2	85.04	2.6e-193	Chloroplast
Cla97C10G204880	18.1 kDa class I heat shock protein-like	AT2G29500.1	HSP17.6B	60.53	4.6e-34	Cytoplasm
Cla97C02G041870	UPF0603 protein At1g54780, chloroplastic	AT1G54780.1		70.71	1.1e-108	Chloroplast
Cla97C07G128820	2-methyl-6-phytyl-1,4-hydroquinone methyltransferase, chloroplastic	AT3G63410.1	VTE3	80.59	2.2e-161	Chloroplast
Cla97C01G023430	Mg-protoporphyrin IX chelatase	AT4G18480.1	CHLI1	80.67	4e-184	Chloroplast
Cla97C01G025650	Vacuolar ATPase assembly integral membrane protein VMA21 homolog	AT1G05780.1		64.15	2.2e-30	Endoplasmic reticulum
Cla97C03G057690	D6 protein kinase like 2	AT2G34650.1	PID	66.67	1.8e-164	Cytoplasm
Cla97C01G025960	Trypsin family protein	AT2G35155.1		71.75	4.6e-234
Cla97C10G184790	High mobility group protein	AT1G20693.1	HMGB2	53.1	1.7e-25	Nucleus/cytosol
Cla97C11G208640	SNW/SKI-interacting protein-like	AT1G77180.1	SKIP	70.73	9.8e-200	Nucleus
Cla97C04G075990	cell division cycle protein 48 homolog	AT3G53230.1	CDC48D	88.74	0	Nucleus/Cytoskeleton
Cla97C01G005250	Rubredoxin family protein	AT5G17170.1	ENH1	72.66	4.3e-102	Chloroplast
Cla97C10G189600	eactive Intermediate Deaminase A, chloroplastic-like	AT3G20390.1	RIDA	50	3.7e-41	Chloroplast
Cla97C06G123830	Calcium binding protein	AT1G18210.1	CML27	50	1.8e-35	Cytosol/Nucleus/Plasma Membrane/Vacuole
Cla97C11G214420	DNA-directed RNA polymerase subunit beta'	ATCG00180.1		95.98	8.6e-139
Cla97C10G204950	Tubulin beta chain	AT5G62690.1	TUB2	97	1.2e-255	Cytoskeleton
Cla97C05G085760	NAD(P)H dehydrogenase 18	AT5G43750.1	PNSB5	63.3	4.5e-73	Chloroplast
Cla97C03G065680	Lactoylglutathione lyase / glyoxalase I family protein	AT5G57040.1	MHM17.18	64.39	5.2e-68	Chloroplast
