# Supplementary material for: The transcription factor ClWRKY61 interacts with ClLEA55 to enhance salt tolerance in watermelon
Source: Hortic Res. 2024 Nov 11;12(3):uhae320. doi: 10.1093/hr/uhae320 (PMC11879168; doi:10.1093/hr/uhae320)
Supplement: Web_Material_uhae320 [file web_material_uhae320.zip › Table S2.xlsx]

## Sheet: TABLE S2
sample	library	raw_reads	raw_bases	clean_reads	clean_bases	error_rate	Q20	Q30	GC_pct
CR1	FRAS230037766-1r	47139976	7.07G	44476650	6.67G	0.03	97.51	93.13	42.95
CR2	FRAS230037767-1r	44355732	6.65G	41940648	6.29G	0.03	97.55	93.22	42.95
CR3	FRAS230037768-1r	45087392	6.76G	42848360	6.43G	0.03	97.74	93.7	44.46
WT1	FRAS230037769-1r	44419510	6.66G	41391164	6.21G	0.03	97.65	93.46	43.21
WT2	FRAS230037770-1r	46047974	6.91G	43212832	6.48G	0.03	97.79	93.76	43.31
WT3	FRAS230037771-1r	44128810	6.62G	41741760	6.26G	0.03	97.78	93.68	43.14
