# Supplementary material for: The transcription factor ClWRKY61 interacts with ClLEA55 to enhance salt tolerance in watermelon
Source: Hortic Res. 2024 Nov 11;12(3):uhae320. doi: 10.1093/hr/uhae320 (PMC11879168; doi:10.1093/hr/uhae320)
Supplement: Web_Material_uhae320 [file web_material_uhae320.zip › Table S3.xlsx]

## Sheet: table s3
gene_id	CR1	CR2	CR3	WT1	WT2	WT3	CR	WT	log2FoldChange	pvalue	padj	gene_name	gene_chr	gene_start	gene_end	gene_strand	gene_length	gene_biotype	gene_description	tf_family
Cla97C02G041760	8988.25	5770.46	5915.67	33.5706	58.3693	114.044	6891.46	68.6612	6.65007	1.50413e-50	2.58786e-46	Cla97C02G041760	Cla97Chr02	29646810	29647397	+	588	protein_coding	- && sp|G7LCV1|KI106_MEDTR Kunitz type trypsin inhibitor 106 OS=Medicago truncatula OX=3880 GN=KPI106 PE=1 SV=1 && PF00197:Trypsin and protease inhibitor	-
Cla97C05G102420	4451.03	2071.56	1927.35	0	8.0819	11.2007	2816.65	6.42754	8.76923	1.60047e-44	1.37681e-40	Cla97C05G102420	Cla97Chr05	30671127	30674706	-	1392	protein_coding	- && sp|Q9C7Z9|SCP18_ARATH Serine carboxypeptidase-like 18 OS=Arabidopsis thaliana OX=3702 GN=SCPL18 PE=2 SV=2 && PF00450:Serine carboxypeptidase	Peptidase_S10
Cla97C01G016910	721.274	1019.88	663.816	2.03458	5.38793	13.2372	801.655	6.88658	6.87039	7.45241e-41	4.27396e-37	Cla97C01G016910	Cla97Chr01	30538495	30541075	-	1729	protein_coding	- && sp|Q9FHP1|ACR1_ARATH ACT domain-containing protein ACR1 OS=Arabidopsis thaliana OX=3702 GN=ACR1 PE=2 SV=1 && PF01842:ACT domain	ACT
Cla97C03G059680	4729.56	5457.72	4660.83	187.181	405.891	231.142	4949.37	274.738	4.16996	9.59211e-34	4.1258e-30	Cla97C03G059680	Cla97Chr03	9261537	9263168	-	1632	protein_coding	- && sp|Q33DQ2|CBCAS_CANSA Cannabichromenic acid synthase OS=Cannabis sativa OX=3483 GN=CBCAS PE=1 SV=1 && PF08031:Berberine and berberine like|PF01565:FAD binding domain	FAD_binding_4
Cla97C05G085550	28596	8366.8	9969.19	127.161	332.256	108.953	15644	189.457	6.36664	3.9277e-29	1.35152e-25	Cla97C05G085550	Cla97Chr05	4129788	4136454	+	526	protein_coding	- && sp|P19873|ITH5_CUCMA Inhibitor of trypsin and hageman factor OS=Cucurbita maxima OX=3661 PE=1 SV=1 && PF00280:Potato inhibitor I family	-
Cla97C08G149800	251.312	233.236	193.387	4.06916	8.97989	4.07299	225.978	5.70735	5.28574	8.67417e-26	2.48732e-22	Cla97C08G149800	Cla97Chr08	18209535	18211412	+	1266	protein_coding	- && sp|Q70II3|EF110_ARATH Ethylene-responsive transcription factor ERF110 OS=Arabidopsis thaliana OX=3702 GN=ERF110 PE=2 SV=2 && PF00847:AP2 domain	AP2
Cla97C11G215260	408.268	232.176	280.302	2.03458	7.18391	12.219	306.915	7.14582	5.42515	3.04544e-23	7.48526e-20	Cla97C11G215260	Cla97Chr11	11629780	11630784	+	1005	protein_coding	- && sp|Q9LT10|CXE18_ARATH Probable carboxylesterase 18 OS=Arabidopsis thaliana OX=3702 GN=CXE18 PE=1 SV=1 && PF07859:alpha/beta hydrolase fold	Abhydrolase_3
Cla97C03G055530	191.432	279.883	264.005	4.06916	7.18391	0	245.107	3.75102	5.99439	1.87625e-22	4.03511e-19	Cla97C03G055530	Cla97Chr03	4524628	4525092	+	465	protein_coding	- && - && PF04885:Stigma-specific protein, Stig1	-
Cla97C08G158320	750.306	992.312	905.006	174.974	207.435	162.92	882.541	181.776	2.27837	6.31229e-18	1.2067e-14	Cla97C08G158320	Cla97Chr08	25723077	25723565	-	489	protein_coding	- && sp|C0Z2L5|BZP44_ARATH bZIP transcription factor 44 OS=Arabidopsis thaliana OX=3702 GN=BZIP44 PE=1 SV=1 && PF00170:bZIP transcription factor	bZIP_1
Cla97C05G108243	262.199	569.307	462.824	5.08645	14.3678	28.511	431.443	15.9884	4.75524	2.79071e-17	4.7094e-14	Cla97C05G108243	Cla97Chr05	34941269	34943415	+	1694	protein_coding	- && sp|Q9LTM4|C71BJ_ARATH Cytochrome P450 71B19 OS=Arabidopsis thaliana OX=3702 GN=CYP71B19 PE=1 SV=1 && PF00067:Cytochrome P450	p450
Cla97C03G058520	213.207	206.732	205.337	7.12103	17.9598	4.07299	208.425	9.71793	4.40221	3.24157e-17	4.7094e-14	Cla97C03G058520	Cla97Chr03	7834361	7834774	-	414	protein_coding	- && - && PF04520:Senescence regulator	-
Cla97C05G082940	3307.88	613.834	1444.97	62.0547	79.921	31.5657	1788.89	57.8471	4.94933	3.28467e-17	4.7094e-14	Cla97C05G082940	Cla97Chr05	2213918	2218717	+	1530	protein_coding	- && sp|O04887|PME2_CITSI Pectinesterase 2 OS=Citrus sinensis OX=2711 GN=PECS-2.1 PE=2 SV=1 && PF01095:Pectinesterase|PF04043:Plant invertase/pectin methylesterase inhibitor	-
Cla97C06G118590	2150.21	2139.41	430.231	69.1757	63.7572	29.5292	1573.28	54.154	4.85991	1.24566e-16	1.64858e-13	Cla97C06G118590	Cla97Chr06	12658094	12660299	-	1029	protein_coding	- && sp|A6W3C9|MTNN_MARMS 5'-methylthioadenosine/S-adenosylhomocysteine nucleosidase OS=Marinomonas sp. (strain MWYL1) OX=400668 GN=mtnN PE=3 SV=1 && PF01048:Phosphorylase superfamily	-
Cla97C11G215550	335.687	216.273	96.6933	10.1729	7.18391	9.16424	216.218	8.84035	4.61753	2.69831e-15	3.31603e-12	Cla97C11G215550	Cla97Chr11	12319754	12319957	+	204	protein_coding	- && - && -	-
Cla97C08G146560	104.335	108.137	106.471	1.01729	2.69397	1.01825	106.314	1.5765	6.04028	9.07547e-15	1.04096e-11	Cla97C08G146560	Cla97Chr08	5378642	5380649	+	960	protein_coding	- && sp|Q70II3|EF110_ARATH Ethylene-responsive transcription factor ERF110 OS=Arabidopsis thaliana OX=3702 GN=ERF110 PE=2 SV=2 && PF00847:AP2 domain	AP2
Cla97C08G159025	11371.6	24812	19007.3	3377.4	1881.29	3139.26	18397	2799.32	2.71637	7.13394e-13	7.67121e-10	Cla97C08G159025	Cla97Chr08	26199281	26201427	+	2147	protein_coding	- && sp|K4BV52|AOS1_SOLLC Allene oxide synthase 1, chloroplastic OS=Solanum lycopersicum OX=4081 GN=AOS1 PE=2 SV=1 && PF00067:Cytochrome P450	p450
Cla97C05G104450	1455.25	1605.09	1923	288.91	498.384	333.986	1661.11	373.76	2.15112	2.49518e-12	2.41509e-09	Cla97C05G104450	Cla97Chr05	32308050	32309003	+	954	protein_coding	- && - && -	-
Cla97C09G178250	288.51	63.6098	152.102	6.10374	8.0819	5.09124	168.074	6.42563	4.70451	2.52669e-12	2.41509e-09	Cla97C09G178250	Cla97Chr09	30519654	30524574	-	276	protein_coding	- && - && -	-
Cla97C10G193360	6760.92	15908.8	12735.3	2039.67	2171.34	2310.41	11801.7	2173.8	2.44067	3.4774e-12	3.14888e-09	Cla97C10G193360	Cla97Chr10	21739035	21739250	+	216	protein_coding	- && - && -	-
Cla97C06G119410	975.308	738.933	1379.78	87.487	192.17	67.2044	1031.34	115.62	3.15485	4.5192e-12	3.88764e-09	Cla97C06G119410	Cla97Chr06	19095574	19096017	-	444	protein_coding	- && - && -	-
Cla97C01G013760	9776.66	6742.63	5160.6	638.858	1384.7	464.321	7226.63	829.293	3.12308	4.78904e-12	3.92359e-09	Cla97C01G013760	Cla97Chr01	27592076	27592972	+	897	protein_coding	- && sp|Q9LMU2|KTI5_ARATH Kunitz trypsin inhibitor 5 OS=Arabidopsis thaliana OX=3702 GN=KTI5 PE=2 SV=1 && PF00197:Trypsin and protease inhibitor	-
Cla97C10G191460	702.221	776.039	887.623	166.836	235.273	231.142	788.628	211.084	1.90075	5.34495e-12	4.18e-09	Cla97C10G191460	Cla97Chr10	11464165	11468850	-	1491	protein_coding	- && sp|Q8H1D6|RBK1_ARATH Receptor-like cytosolic serine/threonine-protein kinase RBK1 OS=Arabidopsis thaliana OX=3702 GN=RBK1 PE=1 SV=1 && PF00069:Protein kinase domain	Pkinase
Cla97C09G162230	780.246	2296.31	1667.69	17.2939	21.5517	129.318	1581.42	56.0544	4.81994	6.5106e-12	4.87021e-09	Cla97C09G162230	Cla97Chr09	285202	285973	-	234	protein_coding	- && - && -	-
Cla97C05G100740	301.211	330.771	247.709	1689.72	934.806	1277.9	293.23	1300.81	-2.14894	1.10851e-11	7.94662e-09	Cla97C05G100740	Cla97Chr05	29497310	29498341	+	1032	protein_coding	- && sp|Q9LN68|GATL1_ARATH Probable galacturonosyltransferase-like 1 OS=Arabidopsis thaliana OX=3702 GN=GATL1 PE=2 SV=1 && PF01501:Glycosyl transferase family 8	Glyco_transf_8
Cla97C02G031370	276.715	154.784	614.926	17.2939	20.6537	35.6387	348.808	24.5288	3.83106	1.77369e-11	1.22065e-08	Cla97C02G031370	Cla97Chr02	4241490	4241994	-	474	protein_coding	- && sp|P32295|ARG7_VIGRR Indole-3-acetic acid-induced protein ARG7 OS=Vigna radiata var. radiata OX=3916 GN=ARG7 PE=2 SV=1 && PF02519:Auxin responsive protein	Auxin_inducible
Cla97C07G144200	2573	1688.84	1210.3	220.752	414.871	240.307	1824.04	291.976	2.64266	2.66602e-11	1.76419e-08	Cla97C07G144200	Cla97Chr07	31656337	31659609	-	1236	protein_coding	- && sp|Q38946|DHE2_ARATH Glutamate dehydrogenase 2 OS=Arabidopsis thaliana OX=3702 GN=GDH2 PE=1 SV=1 && PF00208:Glutamate/Leucine/Phenylalanine/Valine dehydrogenase|PF02812:Glu/Leu/Phe/Val dehydrogenase, dimerisation domain	-
Cla97C04G074250	1456.16	2374.76	217.288	17.2939	78.125	41.7482	1349.4	45.7224	4.88109	3.74333e-11	2.38533e-08	Cla97C04G074250	Cla97Chr04	21922630	21929308	-	1497	protein_coding	- && sp|Q9SR36|GSTU8_ARATH Glutathione S-transferase U8 OS=Arabidopsis thaliana OX=3702 GN=GSTU8 PE=2 SV=1 && PF00043:Glutathione S-transferase, C-terminal domain|PF02798:Glutathione S-transferase, N-terminal domain	GST_N
Cla97C07G139660	105.242	81.6325	80.3967	1848.42	941.99	347.223	89.0906	1045.88	-3.55251	4.99054e-11	2.99718e-08	Cla97C07G139660	Cla97Chr07	27424021	27428186	-	1824	protein_coding	- && sp|Q5RBR7|LYPA1_PONAB Acyl-protein thioesterase 1 OS=Pongo abelii OX=9601 GN=LYPLA1 PE=2 SV=1 && PF02230:Phospholipase/Carboxylesterase	Abhydrolase_2
Cla97C05G108510	1475.21	2511.53	462.824	161.749	110.453	96.7336	1483.19	122.978	3.59246	5.1409e-11	2.99718e-08	Cla97C05G108510	Cla97Chr05	35148576	35154540	+	4380	protein_coding	- && sp|Q9LK64|AB3C_ARATH ABC transporter C family member 3 OS=Arabidopsis thaliana OX=3702 GN=ABCC3 PE=1 SV=1 && PF00005:ABC transporter|PF00664:ABC transporter transmembrane region	ABC_tran
Cla97C04G073980	8023.83	248.078	4606.51	4.06916	20.6537	16.292	4292.81	13.6716	8.29278	5.22612e-11	2.99718e-08	Cla97C04G073980	Cla97Chr04	21738660	21752064	-	3048	protein_coding	- && sp|Q9SR40|LAC7_ARATH Laccase-7 OS=Arabidopsis thaliana OX=3702 GN=LAC7 PE=2 SV=1 && PF07731:Multicopper oxidase|PF07732:Multicopper oxidase|PF00394:Multicopper oxidase	-
novel.284	88.0045	54.0683	97.7798	4.06916	3.59195	6.10949	79.9508	4.5902	4.13012	5.5845e-11	3.0994e-08	-	Cla97Chr07	17016879	17089743	+	365	-	- && - && -	-
Cla97C09G162090	31.7542	67.8504	73.878	780.262	544.181	270.854	57.8275	531.766	-3.20449	7.33438e-11	3.94338e-08	Cla97C09G162090	Cla97Chr09	162879	164771	+	453	protein_coding	- && sp|Q9LU15|AHP4_ARATH Histidine-containing phosphotransfer protein 4 OS=Arabidopsis thaliana OX=3702 GN=AHP4 PE=1 SV=2 && PF01627:Hpt domain	Hpt
Cla97C07G142410	295.768	502.517	69.5323	14.2421	13.4698	3.05475	289.272	10.2555	4.81402	9.44283e-11	4.92315e-08	Cla97C07G142410	Cla97Chr07	29981194	29985488	+	654	protein_coding	- && sp|Q9FYA2|WRK75_ARATH Probable WRKY transcription factor 75 OS=Arabidopsis thaliana OX=3702 GN=WRKY75 PE=1 SV=1 && PF03106:WRKY DNA -binding domain	WRKY
Cla97C01G020270	5039.84	1714.28	929.994	102.746	254.131	191.431	2561.37	182.769	3.80846	1.19619e-10	6.05306e-08	Cla97C01G020270	Cla97Chr01	32998723	33013032	-	2260	protein_coding	- && sp|P93680|CHIT_PERAE Endochitinase OS=Persea americana OX=3435 GN=chi1 PE=1 SV=2 && -	-
Cla97C02G041470	2544.87	770.738	6009.11	3.05187	36.8175	24.438	3108.24	21.4358	7.17782	1.24583e-10	6.12414e-08	Cla97C02G041470	Cla97Chr02	29399558	29409372	-	2589	protein_coding	- && sp|Q43191|LOX15_SOLTU Probable linoleate 9S-lipoxygenase 5 OS=Solanum tuberosum OX=4113 GN=LOX1.5 PE=2 SV=1 && PF01477:PLAT/LH2 domain|PF00305:Lipoxygenase	Lipoxygenase
Cla97C10G205440	167.844	51.948	170.571	0	0	1.01825	130.121	0.339416	8.53987	1.43646e-10	6.86511e-08	Cla97C10G205440	Cla97Chr10	34490597	34493766	-	1155	protein_coding	- && sp|Q9SRM3|JOX1_ARATH Jasmonate-induced oxygenase 1 OS=Arabidopsis thaliana OX=3702 GN=JOX1 PE=1 SV=1 && PF14226:non-haem dioxygenase in morphine synthesis N-terminal|PF03171:2OG-Fe(II) oxygenase superfamily	2OG-FeII_Oxy
Cla97C09G173900	274.901	200.371	249.882	27.4668	54.7773	47.8577	241.718	43.3673	2.47606	1.48304e-10	6.89615e-08	Cla97C09G173900	Cla97Chr09	10577878	10580425	+	720	protein_coding	- && sp|Q9ZVN4|DSP1_ARATH Tyrosine-protein phosphatase DSP1 OS=Arabidopsis thaliana OX=3702 GN=DSP1 PE=1 SV=1 && PF03162:Tyrosine phosphatase family	-
Cla97C05G090720	933.573	381.659	47.8034	3.05187	16.1638	2.0365	454.345	7.08405	5.98863	1.68278e-10	7.61902e-08	Cla97C05G090720	Cla97Chr05	8775305	8782858	-	1797	protein_coding	- && sp|P23472|CHLY_HEVBR Hevamine-A OS=Hevea brasiliensis OX=3981 PE=1 SV=2 && PF00704:Glycosyl hydrolases family 18	-
Cla97C02G049310	561.596	442.088	97.7798	28.4841	30.5316	19.3467	367.154	26.1208	3.81231	3.35924e-10	1.48194e-07	Cla97C02G049310	Cla97Chr02	36738084	36740042	+	1112	protein_coding	- && sp|Q8L9X2|RBCX2_ARATH Chaperonin-like RbcX protein 2, chloroplastic OS=Arabidopsis thaliana OX=3702 GN=RBCX2 PE=1 SV=1 && PF02341:RbcX protein	-
Cla97C05G086730	2737.21	1800.16	1226.59	121.058	386.135	142.555	1921.32	216.582	3.14808	3.83802e-10	1.65083e-07	Cla97C05G086730	Cla97Chr05	5020202	5028386	-	2610	protein_coding	- && sp|P0DO21|GIP2_NICBE Probable aspartic proteinase GIP2 OS=Nicotiana benthamiana OX=4100 GN=GIP2 PE=1 SV=1 && PF14541:Xylanase inhibitor C-terminal|PF14543:Xylanase inhibitor N-terminal	-
Cla97C02G042470	2510.4	2700.23	648.606	79.3486	264.907	114.044	1953.08	152.766	3.67532	4.38258e-10	1.83086e-07	Cla97C02G042470	Cla97Chr02	30433270	30433895	+	429	protein_coding	- && sp|P32045|PRP2_SOLLC Pathogenesis-related protein P2 OS=Solanum lycopersicum OX=4081 PE=2 SV=1 && PF00967:Barwin family	-
Cla97C02G042460	5001.74	4804.66	1777.42	285.859	734.555	342.131	3861.27	454.182	3.08733	4.46941e-10	1.83086e-07	Cla97C02G042460	Cla97Chr02	30424331	30424897	+	429	protein_coding	- && sp|P32045|PRP2_SOLLC Pathogenesis-related protein P2 OS=Solanum lycopersicum OX=4081 PE=2 SV=1 && PF00967:Barwin family	-
Cla97C10G185250	747.585	308.507	570.382	93.5907	104.167	105.898	542.158	101.218	2.42157	4.97033e-10	1.98871e-07	Cla97C10G185250	Cla97Chr10	670608	672764	-	978	protein_coding	- && sp|A0A1P8B554|THLP1_ARATH Thaumatin-like protein 1 OS=Arabidopsis thaliana OX=3702 GN=TLP1 PE=2 SV=1 && PF00314:Thaumatin family	Thaumatin
Cla97C02G050050	401.01	111.317	235.758	26.4495	30.5316	19.3467	249.362	25.4426	3.29183	6.55246e-10	2.56216e-07	Cla97C02G050050	Cla97Chr02	37350900	37352945	+	966	protein_coding	- && - && PF04819:Family of unknown function (DUF716)	-
Cla97C05G094450	1166.74	3547.3	486.726	121.058	146.372	135.427	1733.59	134.286	3.6902	8.57494e-10	3.27849e-07	Cla97C05G094450	Cla97Chr05	16509741	16515235	+	1575	protein_coding	- && sp|Q9FMU6|MPCP3_ARATH Mitochondrial phosphate carrier protein 3, mitochondrial OS=Arabidopsis thaliana OX=3702 GN=MPT3 PE=1 SV=1 && PF00153:Mitochondrial carrier protein	Mito_carr
Cla97C10G193350	13694.2	12856.6	7445.38	445.573	1802.26	1743.24	11332.1	1330.36	3.09045	1.18613e-09	4.43637e-07	Cla97C10G193350	Cla97Chr10	21731019	21734130	+	405	protein_coding	- && - && -	-
Cla97C07G140040	189.618	144.182	107.558	7.12103	22.4497	5.09124	147.119	11.554	3.65569	1.34716e-09	4.93147e-07	Cla97C07G140040	Cla97Chr07	27799511	27800131	-	621	protein_coding	- && - && PF05553:Cotton fibre expressed protein	-
Cla97C10G187520	433.672	283.063	115.163	33.5706	29.6336	33.6022	277.299	32.2688	3.10492	1.91124e-09	6.85058e-07	Cla97C10G187520	Cla97Chr10	3501337	3504318	+	1395	protein_coding	- && sp|Q9SU39|TPPF_ARATH Probable trehalose-phosphate phosphatase F OS=Arabidopsis thaliana OX=3702 GN=TPPF PE=2 SV=1 && PF02358:Trehalose-phosphatase	-
Cla97C08G156290	2346.18	5765.16	1335.24	126.144	444.504	122.19	3148.86	230.946	3.76838	1.95278e-09	6.85664e-07	Cla97C08G156290	Cla97Chr08	24151224	24152443	-	414	protein_coding	- && - && -	-
Cla97C10G187020	684.983	404.982	768.114	2707.01	2161.46	4743	619.36	3203.82	-2.37083	2.47871e-09	8.52923e-07	Cla97C10G187020	Cla97Chr10	2543427	2544440	+	1014	protein_coding	- && sp|O80341|EF102_ARATH Ethylene-responsive transcription factor 5 OS=Arabidopsis thaliana OX=3702 GN=ERF5 PE=2 SV=1 && PF00847:AP2 domain	AP2
Cla97C07G138740	3639.94	1044.26	464.997	3.05187	31.4296	8.14599	1716.4	14.2092	6.91158	2.56202e-09	8.64304e-07	Cla97C07G138740	Cla97Chr07	26600488	26601788	-	372	protein_coding	- && sp|Q9ZP41|EGC_CITJA EG45-like domain containing protein OS=Citrus jambhiri OX=64884 GN=CjBAp12 PE=1 SV=1 && PF03330:Lytic transglycolase	-
Cla97C05G106300	409.176	554.465	242.276	38.657	75.4311	19.3467	401.972	44.4783	3.1718	2.83572e-09	9.38243e-07	Cla97C05G106300	Cla97Chr05	33569270	33574427	-	1307	protein_coding	- && sp|P42815|RNS3_ARATH Ribonuclease 3 OS=Arabidopsis thaliana OX=3702 GN=RNS3 PE=2 SV=1 && PF00445:Ribonuclease T2 family	Ribonuclease_T2
Cla97C04G074210	687.705	221.574	228.153	37.6397	56.5733	33.6022	379.144	42.6051	3.15245	3.12564e-09	1.01465e-06	Cla97C04G074210	Cla97Chr04	21906575	21907006	+	432	protein_coding	- && sp|P19037|HS181_ARATH 18.1 kDa class I heat shock protein OS=Arabidopsis thaliana OX=3702 GN=HSP18.1 PE=1 SV=1 && PF00011:Hsp20/alpha crystallin family	-
Cla97C01G001930	79.8391	61.4894	53.2356	0	2.69397	5.09124	64.8547	2.59507	4.64335	4.16789e-09	1.32794e-06	Cla97C01G001930	Cla97Chr01	1751280	1754288	-	1509	protein_coding	- && sp|Q9SU50|TRE1_ARATH Trehalase OS=Arabidopsis thaliana OX=3702 GN=TRE1 PE=2 SV=1 && PF01204:Trehalase	-
Cla97C02G044500	1819.06	1513.91	2158.76	504.576	708.513	466.358	1830.58	559.816	1.70881	4.4031e-09	1.37737e-06	Cla97C02G044500	Cla97Chr02	32680744	32681662	-	747	protein_coding	- && - && -	-
novel.285	84.3754	46.6472	81.4831	5.08645	0	3.05475	70.8352	2.71373	4.74124	4.74049e-09	1.44954e-06	-	Cla97Chr07	17112390	17115462	+	534	-	- && - && -	-
Cla97C02G033300	365.627	612.774	454.133	107.833	135.596	141.537	477.511	128.322	1.89497	4.80233e-09	1.44954e-06	Cla97C02G033300	Cla97Chr02	6686816	6689433	-	1068	protein_coding	- && sp|Q2KNL5|CADH1_OCIBA Cinnamyl alcohol dehydrogenase 1 OS=Ocimum basilicum OX=39350 GN=CAD1 PE=1 SV=1 && PF08240:Alcohol dehydrogenase GroES-like domain|PF00107:Zinc-binding dehydrogenase	ADH_N
Cla97C05G108460	110.686	98.5951	28.2475	0	1.79598	3.05475	79.1762	1.61691	5.61109	4.95601e-09	1.47014e-06	Cla97C05G108460	Cla97Chr05	35109537	35112512	+	1593	protein_coding	- && sp|A0A2P1GIW7|SAT_CATRO Stemmadenine O-acetyltransferase OS=Catharanthus roseus OX=4058 GN=SAT PE=1 SV=1 && PF02458:Transferase family	-
Cla97C02G034020	40564.6	60485.5	19460.3	5732.43	8732.94	3731.88	40170.1	6065.75	2.72734	5.21624e-09	1.49888e-06	Cla97C02G034020	Cla97Chr02	7833739	7834230	-	492	protein_coding	- && sp|P33154|PR1_ARATH Pathogenesis-related protein 1 OS=Arabidopsis thaliana OX=3702 GN=At2g14610 PE=1 SV=1 && PF00188:Cysteine-rich secretory protein family	SCP
Cla97C01G017610	266.735	731.512	79.3102	10.1729	27.8376	19.3467	359.186	19.1191	4.22816	5.22714e-09	1.49888e-06	Cla97C01G017610	Cla97Chr01	31102638	31115056	-	2880	protein_coding	- && sp|Q940V3|U91A1_ARATH UDP-glycosyltransferase 91A1 OS=Arabidopsis thaliana OX=3702 GN=UGT91A1 PE=2 SV=1 && PF00201:UDP-glucoronosyl and UDP-glucosyl transferase	UDPGT
Cla97C01G013615	93.4481	19.0829	63.0136	0	0	0	58.5149	0	8.34971	5.72033e-09	1.61341e-06	Cla97C01G013615	Cla97Chr01	27431194	27434425	-	1644	protein_coding	- && sp|P0C897|Y3264_ARATH Putative UPF0481 protein At3g02645 OS=Arabidopsis thaliana OX=3702 GN=At3g02645 PE=3 SV=1 && PF03140:Plant protein of unknown function	-
Cla97C03G054280	1420.77	1068.64	707.274	4880.96	3252.52	4442.62	1065.56	4192.03	-1.97567	5.9003e-09	1.63733e-06	Cla97C03G054280	Cla97Chr03	3500167	3501425	+	1050	protein_coding	- && sp|A0A068Q721|C7113_PRUMU Cytochrome P450 71AP13 OS=Prunus mume OX=102107 GN=CYP71AP13 PE=2 SV=1 && PF00067:Cytochrome P450	p450
Cla97C03G064990	1138.61	677.444	167.312	20.3458	79.023	35.6387	661.124	45.0025	3.87429	1.02071e-08	2.7875e-06	Cla97C03G064990	Cla97Chr03	28479558	28483034	+	2421	protein_coding	- && sp|P13708|SUS_SOYBN Sucrose synthase OS=Glycine max OX=3847 GN=SS PE=1 SV=2 && PF00862:Sucrose synthase|PF00534:Glycosyl transferases group 1	Glycos_transf_1
Cla97C10G193180	19.0525	20.1431	11.9509	102.746	88.9009	109.971	17.0488	100.539	-2.55515	1.12164e-08	3.01528e-06	Cla97C10G193180	Cla97Chr10	21480084	21482897	-	357	protein_coding	- && - && -	-
Cla97C08G146450	115.222	144.182	99.9526	798.573	317.888	951.044	119.786	689.168	-2.52412	1.24425e-08	3.29344e-06	Cla97C08G146450	Cla97Chr08	4927284	4929798	+	2515	protein_coding	- && sp|Q9FIJ6|ACCR4_ARATH Serine/threonine-protein kinase-like protein CCR4 OS=Arabidopsis thaliana OX=3702 GN=CCR4 PE=1 SV=1 && PF00069:Protein kinase domain	Pkinase
Cla97C11G215540	958.07	2996.02	195.56	47.8126	111.351	62.1132	1383.22	73.7588	4.22806	1.319e-08	3.43841e-06	Cla97C11G215540	Cla97Chr11	12210758	12217381	+	1547	protein_coding	- && sp|Q9ZQI7|ALD1_ARATH Aminotransferase ALD1, chloroplastic OS=Arabidopsis thaliana OX=3702 GN=ALD1 PE=1 SV=2 && PF00155:Aminotransferase class I and II	Aminotran_1_2
Cla97C01G022460	136.997	108.137	234.671	32.5533	19.7558	17.3102	159.935	23.2064	2.78614	1.40968e-08	3.61994e-06	Cla97C01G022460	Cla97Chr01	34188307	34191573	+	381	protein_coding	- && - && -	-
Cla97C09G166370	68.0447	254.439	24.9882	0	3.59195	2.0365	115.824	1.87615	5.92119	1.74411e-08	4.41286e-06	Cla97C09G166370	Cla97Chr09	3462637	3468081	-	1625	protein_coding	- && sp|P35336|PGLR_ACTDE Polygalacturonase OS=Actinidia deliciosa OX=3627 PE=2 SV=1 && PF00295:Glycosyl hydrolases family 28	-
Cla97C11G213310	171.473	141.002	74.9645	14.2421	21.5517	7.12774	129.146	14.3072	3.16745	2.09119e-08	5.1975e-06	Cla97C11G213310	Cla97Chr11	6639476	6642256	-	1551	protein_coding	- && sp|Q9SND9|Y3028_ARATH Uncharacterized acetyltransferase At3g50280 OS=Arabidopsis thaliana OX=3702 GN=At3g50280 PE=3 SV=1 && PF02458:Transferase family	-
Cla97C11G218220	149.698	429.366	112.99	27.4668	18.8578	27.4927	230.685	24.6058	3.23062	2.11465e-08	5.1975e-06	Cla97C11G218220	Cla97Chr11	24192251	24197472	+	1694	protein_coding	- && sp|P52706|MDL1_PRUSE (R)-mandelonitrile lyase 1 OS=Prunus serotina OX=23207 GN=MDL1 PE=1 SV=1 && PF00732:GMC oxidoreductase|PF05199:GMC oxidoreductase	-
Cla97C05G085530	174.194	101.776	34.7661	2.03458	8.0819	1.01825	103.579	3.71158	4.77637	2.61057e-08	6.32604e-06	Cla97C05G085530	Cla97Chr05	4121963	4122268	+	306	protein_coding	- && - && -	-
Cla97C05G090680	1173.09	106.016	287.907	26.4495	44.0014	23.4197	522.338	31.2902	4.05983	3.13633e-08	7.49453e-06	Cla97C05G090680	Cla97Chr05	8742884	8745231	-	2199	protein_coding	- && sp|Q84JK8|MAKR6_ARATH Probable membrane-associated kinase regulator 6 OS=Arabidopsis thaliana OX=3702 GN=MAKR6 PE=2 SV=1 && -	-
novel.306	177.824	501.457	346.575	1621.56	1317.35	1793.14	341.952	1577.35	-2.20647	3.81385e-08	8.98867e-06	-	Cla97Chr07	25349145	25353596	-	2652	-	- && - && -	-
Cla97C03G059640	4025.53	1766.23	5138.87	2.03458	82.615	22.4015	3643.54	35.6837	6.67195	3.88773e-08	9.03896e-06	Cla97C03G059640	Cla97Chr03	9159064	9162148	-	1602	protein_coding	- && sp|Q9SA85|BBE8_ARATH Berberine bridge enzyme-like 8 OS=Arabidopsis thaliana OX=3702 GN=At1g30700 PE=2 SV=1 && PF01565:FAD binding domain|PF08031:Berberine and berberine like	FAD_binding_4
Cla97C11G217200	219.558	504.637	121.681	21.3631	39.5115	36.6569	281.959	32.5105	3.11482	4.34548e-08	9.93828e-06	Cla97C11G217200	Cla97Chr11	20865087	20873219	-	1884	protein_coding	- && sp|O04478|GUN7_ARATH Endoglucanase 7 OS=Arabidopsis thaliana OX=3702 GN=KOR2 PE=2 SV=1 && PF00759:Glycosyl hydrolase family 9	-
Cla97C01G018340	861.9	595.811	1002.79	218.717	275.683	275.945	820.166	256.782	1.67515	4.39006e-08	9.93828e-06	Cla97C01G018340	Cla97Chr01	31594779	31595397	-	540	protein_coding	- && sp|O65660|PLAT1_ARATH PLAT domain-containing protein 1 OS=Arabidopsis thaliana OX=3702 GN=PLAT1 PE=1 SV=1 && PF01477:PLAT/LH2 domain	-
Cla97C10G190340	129.739	124.039	81.4831	484.23	310.704	427.664	111.754	407.533	-1.86462	4.8601e-08	1.08595e-05	Cla97C10G190340	Cla97Chr10	8286195	8286843	+	405	protein_coding	- && sp|O81831|CARP1_ARATH Calcium-binding protein KRP1 OS=Arabidopsis thaliana OX=3702 GN=KRP1 PE=2 SV=1 && PF13833:EF-hand domain pair	-
Cla97C10G185380	34.476	133.58	48.8899	4.06916	1.79598	0	72.3154	1.95505	5.21034	5.57068e-08	1.22876e-05	Cla97C10G185380	Cla97Chr10	740895	742911	-	1392	protein_coding	- && sp|O23090|BH014_ARATH Transcription factor bHLH14 OS=Arabidopsis thaliana OX=3702 GN=BHLH14 PE=1 SV=1 && PF14215:bHLH-MYC and R2R3-MYB transcription factors N-terminal|PF00010:Helix-loop-helix DNA-binding domain	HLH
Cla97C09G174120	146.069	90.1138	48.8899	10.1729	10.7759	11.2007	95.0243	10.7165	3.15067	8.23114e-08	1.79262e-05	Cla97C09G174120	Cla97Chr09	10723630	10726152	+	2070	protein_coding	- && sp|Q9MAH4|AB10G_ARATH ABC transporter G family member 10 OS=Arabidopsis thaliana OX=3702 GN=ABCG10 PE=3 SV=1 && PF01061:ABC-2 type transporter|PF00005:ABC transporter	ABC2_membrane
Cla97C11G209570	1722.89	2166.97	3451.63	438.452	824.354	534.58	2447.16	599.129	2.02972	9.0107e-08	1.93786e-05	Cla97C11G209570	Cla97Chr11	3137582	3140023	+	1986	protein_coding	- && sp|Q708Y0|EBF2_ARATH EIN3-binding F-box protein 2 OS=Arabidopsis thaliana OX=3702 GN=EBF2 PE=1 SV=1 && PF12937:F-box-like	-
Cla97C03G057750	1185.79	1627.35	558.431	6590.01	3615.3	6938.35	1123.86	5714.55	-2.34609	9.80844e-08	2.08338e-05	Cla97C03G057750	Cla97Chr03	6820547	6822350	+	1671	protein_coding	- && sp|Q3EBR6|PLA16_ARATH Phospholipase A1-Igamma2, chloroplastic OS=Arabidopsis thaliana OX=3702 GN=DALL3 PE=1 SV=2 && PF01764:Lipase (class 3)	Lipase_3
Cla97C03G061620	4575.33	1288.1	508.455	60.0201	241.559	164.956	2123.96	155.512	3.77123	1.33151e-07	2.79374e-05	Cla97C03G061620	Cla97Chr03	19882046	19884520	+	1134	protein_coding	- && - && -	-
Cla97C01G014220	957.162	1102.57	1372.18	383.518	416.667	492.832	1143.97	431.006	1.40811	1.50285e-07	3.11523e-05	Cla97C01G014220	Cla97Chr01	27995312	27995659	+	348	protein_coding	- && - && -	-
novel.351	155.142	294.725	82.5696	20.3458	15.2658	31.5657	177.479	22.3924	2.98976	1.76748e-07	3.62018e-05	-	Cla97Chr09	16829600	16831135	+	783	-	- && - && -	-
Cla97C07G129280	1500.61	826.927	1855.64	183.112	439.116	213.832	1394.39	278.687	2.32211	2.06675e-07	4.13682e-05	Cla97C07G129280	Cla97Chr07	999014	999673	+	660	protein_coding	- && sp|A0A3Q7I5Y9|ERFC3_SOLLC Ethylene-response factor C3 OS=Solanum lycopersicum OX=4081 GN=ERF.C.3 PE=2 SV=1 && PF00847:AP2 domain	AP2
Cla97C03G052960	1289.22	1090.91	1431.93	3638.85	3230.07	6888.45	1270.69	4585.79	-1.85153	2.06781e-07	4.13682e-05	Cla97C03G052960	Cla97Chr03	1990000	1991910	-	1911	protein_coding	- && sp|Q8VY27|E70H1_ARATH Exocyst complex component EXO70H1 OS=Arabidopsis thaliana OX=3702 GN=EXO70H1 PE=1 SV=1 && PF03081:Exo70 exocyst complex subunit	Exo70
Cla97C09G177707	821.073	944.605	972.365	147.507	261.315	346.204	912.681	251.675	1.85836	2.64992e-07	5.24044e-05	Cla97C09G177707	Cla97Chr09	28966889	28967711	-	823	protein_coding	- && - && PF16845:Aspartic acid proteinase inhibitor	-
Cla97C06G116550	530.749	994.433	293.339	27.4668	122.126	71.2774	606.174	73.6236	3.03948	2.71669e-07	5.31143e-05	Cla97C06G116550	Cla97Chr06	7779609	7780307	+	699	protein_coding	- && sp|Q8LDC8|ERF92_ARATH Ethylene-responsive transcription factor 1B OS=Arabidopsis thaliana OX=3702 GN=ERF1B PE=1 SV=2 && PF00847:AP2 domain	AP2
Cla97C10G197650	537.1	1196.92	927.821	3189.2	2594.29	5152.34	887.281	3645.28	-2.03881	3.33676e-07	6.45045e-05	Cla97C10G197650	Cla97Chr10	27390513	27391946	-	1434	protein_coding	- && sp|Q9FLD5|ASD_ARATH AAA-ATPase ASD, mitochondrial OS=Arabidopsis thaliana OX=3702 GN=AATP1 PE=1 SV=1 && PF00004:ATPase family associated with various cellular activities (AAA)|PF14363:Domain associated at C-terminal with AAA	AAA
Cla97C09G172790	22.6816	68.9106	270.524	3.05187	7.18391	5.09124	120.705	5.10901	4.55413	3.46772e-07	6.59324e-05	Cla97C09G172790	Cla97Chr09	9302114	9302860	+	747	protein_coding	- && - && -	-
Cla97C11G218180	178.731	87.9935	63.0136	18.3112	7.18391	13.2372	109.913	12.9108	3.0984	3.48727e-07	6.59324e-05	Cla97C11G218180	Cla97Chr11	24136055	24150338	+	3117	protein_coding	- && sp|P52706|MDL1_PRUSE (R)-mandelonitrile lyase 1 OS=Prunus serotina OX=23207 GN=MDL1 PE=1 SV=1 && PF00732:GMC oxidoreductase|PF05199:GMC oxidoreductase	-
Cla97C11G216380	322.986	355.154	320.5	840.282	717.493	708.701	332.88	755.492	-1.18244	3.83067e-07	7.16376e-05	Cla97C11G216380	Cla97Chr11	17727560	17731656	-	1533	protein_coding	- && - && -	-
Cla97C01G011680	136.997	109.197	52.1492	18.3112	11.6739	12.219	99.4475	14.068	2.82601	4.07886e-07	7.54589e-05	Cla97C01G011680	Cla97Chr01	22669255	22671967	+	1488	protein_coding	- && sp|Q9ZUX1|C94C1_ARATH Cytochrome P450 94C1 OS=Arabidopsis thaliana OX=3702 GN=CYP94C1 PE=1 SV=1 && PF00067:Cytochrome P450	p450
Cla97C07G137820	39.9196	79.5122	61.9272	357.069	170.618	305.475	60.453	277.72	-2.20208	4.23172e-07	7.74539e-05	Cla97C07G137820	Cla97Chr07	25446121	25447244	+	216	protein_coding	- && - && -	-
Cla97C09G166100	403.732	481.314	459.565	107.833	144.576	190.412	448.204	147.607	1.60227	4.38958e-07	7.94977e-05	Cla97C09G166100	Cla97Chr09	3260248	3262450	-	1119	protein_coding	- && sp|Q42606|UPM1_ARATH S-adenosyl-L-methionine-dependent uroporphyrinogen III methyltransferase, chloroplastic OS=Arabidopsis thaliana OX=3702 GN=UPM1 PE=1 SV=1 && PF00590:Tetrapyrrole (Corrin/Porphyrin) Methylases	-
Cla97C09G164830	233.167	66.7902	22.8153	0	5.38793	0	107.591	1.79598	5.85577	5.01756e-07	8.9924e-05	Cla97C09G164830	Cla97Chr09	2266058	2267158	-	648	protein_coding	- && - && -	-
Cla97C07G133790	284.881	100.715	68.4458	18.3112	14.3678	20.365	151.347	17.6813	3.10151	5.26572e-07	9.33987e-05	Cla97C07G133790	Cla97Chr07	7322535	7324027	-	1359	protein_coding	- && sp|Q5PNY6|PUB21_ARATH U-box domain-containing protein 21 OS=Arabidopsis thaliana OX=3702 GN=PUB21 PE=2 SV=1 && PF04564:U-box domain	U-box
Cla97C01G000780	31740.6	8601.1	871.326	146.49	312.5	186.339	13737.7	215.11	5.99679	5.36955e-07	9.42686e-05	Cla97C01G000780	Cla97Chr01	525449	526327	+	879	protein_coding	- && sp|P17541|CHIA_CUCSA Acidic endochitinase OS=Cucumis sativus OX=3659 PE=1 SV=1 && PF00704:Glycosyl hydrolases family 18	-
Cla97C03G066520	1307.37	973.229	325.933	52.8991	180.496	124.226	868.842	119.207	2.86481	5.62422e-07	9.7742e-05	Cla97C03G066520	Cla97Chr03	29954924	29957550	+	564	protein_coding	- && sp|Q94BU8|GSDA_ARATH Guanosine deaminase OS=Arabidopsis thaliana OX=3702 GN=GSDA PE=1 SV=1 && PF00383:Cytidine and deoxycytidylate deaminase zinc-binding region	-
Cla97C10G193340	1033.37	2818.97	1833.91	178.026	507.364	385.916	1895.42	357.102	2.4076	5.92336e-07	0.000101911	Cla97C10G193340	Cla97Chr10	21710799	21711101	-	303	protein_coding	- && - && -	-
Cla97C01G001310	528.934	319.109	881.104	145.472	140.086	132.372	576.382	139.31	2.04852	6.24852e-07	0.000106441	Cla97C01G001310	Cla97Chr01	1085174	1090583	+	1272	protein_coding	- && sp|O82799|NGA1_ARATH B3 domain-containing transcription factor NGA1 OS=Arabidopsis thaliana OX=3702 GN=NGA1 PE=1 SV=1 && PF02362:B3 DNA binding domain	B3
Cla97C09G162540	772.988	296.846	343.316	39.6743	65.5532	123.208	471.05	76.1452	2.63011	7.54438e-07	0.000127256	Cla97C09G162540	Cla97Chr09	462537	478879	-	5791	protein_coding	- && sp|Q8LGU1|AB8C_ARATH ABC transporter C family member 8 OS=Arabidopsis thaliana OX=3702 GN=ABCC8 PE=2 SV=3 && PF00005:ABC transporter|PF00664:ABC transporter transmembrane region	ABC_tran
Cla97C02G049930	954.44	4637.15	4387.05	293.997	741.739	295.292	3326.21	443.676	2.90588	8.19554e-07	0.000136897	Cla97C02G049930	Cla97Chr02	37271693	37272975	+	1026	protein_coding	- && sp|P19135|PER2_CUCSA Peroxidase 2 (Fragment) OS=Cucumis sativus OX=3659 PE=2 SV=1 && PF00141:Peroxidase	-
Cla97C07G133920	131.553	117.678	158.62	17.2939	41.3075	29.5292	135.951	29.3769	2.20502	8.53306e-07	0.000141165	Cla97C07G133920	Cla97Chr07	8260666	8261223	-	558	protein_coding	- && sp|Q9FYK2|CML25_ARATH Probable calcium-binding protein CML25 OS=Arabidopsis thaliana OX=3702 GN=CML25 PE=2 SV=1 && PF13499:EF-hand domain pair	-
Cla97C02G029720	107.057	40.2862	22.8153	4.06916	0.897989	2.0365	56.7195	2.33455	4.62426	8.83658e-07	0.000144794	Cla97C02G029720	Cla97Chr02	2867837	2868854	-	720	protein_coding	- && - && PF03107:C1 domain	-
Cla97C04G073790	3528.35	7672.4	1142.94	220.752	782.148	396.099	4114.56	466.333	3.14102	9.30676e-07	0.000151059	Cla97C04G073790	Cla97Chr04	21539555	21540970	-	1416	protein_coding	- && sp|Q9FF86|DCR_ARATH BAHD acyltransferase DCR OS=Arabidopsis thaliana OX=3702 GN=DCR PE=2 SV=1 && PF02458:Transferase family	-
Cla97C07G132730	5744.79	8304.25	7991.87	27649.9	14468.4	30770.5	7346.97	24296.3	-1.72553	1.007e-06	0.00016192	Cla97C07G132730	Cla97Chr07	4870311	4872509	+	2076	protein_coding	- && sp|Q9XEE6|C3H29_ARATH Zinc finger CCCH domain-containing protein 29 OS=Arabidopsis thaliana OX=3702 GN=At2g40140 PE=1 SV=1 && PF12796:Ankyrin repeats (3 copies)	-
novel.417	102.521	34.9854	24.9882	1.01729	1.79598	4.07299	54.1647	2.29542	4.57052	1.03779e-06	0.000165326	-	Cla97Chr10	8077174	8087431	-	983	-	- && - && -	-
Cla97C05G096630	323.893	210.972	208.597	73.2449	67.3492	88.5876	247.821	76.3939	1.69994	1.11965e-06	0.00017673	Cla97C05G096630	Cla97Chr05	25637768	25638328	-	561	protein_coding	- && - && -	-
Cla97C05G097600	206.856	160.085	260.746	742.622	605.244	2442.78	209.229	1263.55	-2.5943	1.16045e-06	0.000181506	Cla97C05G097600	Cla97Chr05	26996751	26997104	-	354	protein_coding	- && - && -	-
Cla97C09G167030	496.273	208.852	99.9526	21.3631	47.5934	34.6204	268.359	34.5256	2.9572	1.24305e-06	0.000191868	Cla97C09G167030	Cla97Chr09	3942393	3944330	-	1938	protein_coding	- && - && -	-
Cla97C06G117180	285.788	173.867	239.017	42.7262	83.5129	52.9489	232.891	59.7294	1.96067	1.24901e-06	0.000191868	Cla97C06G117180	Cla97Chr06	8640545	8643617	-	1665	protein_coding	- && sp|Q9LIR6|BAM1_ARATH Beta-amylase 1, chloroplastic OS=Arabidopsis thaliana OX=3702 GN=BAM1 PE=1 SV=1 && PF01373:Glycosyl hydrolase family 14	-
Cla97C04G074620	1085.99	934.003	608.407	5354	1815.73	4079.1	876.135	3749.61	-2.09728	1.27377e-06	0.000193118	Cla97C04G074620	Cla97Chr04	22294168	22295673	+	1506	protein_coding	- && - && PF05003:Protein of unknown function (DUF668)|PF11961:Domain of unknown function (DUF3475)	-
Cla97C11G208820	90.7263	55.1285	86.9153	12.2075	17.9598	11.2007	77.59	13.7893	2.48738	1.2796e-06	0.000193118	Cla97C11G208820	Cla97Chr11	2429363	2432206	-	1641	protein_coding	- && sp|Q9LV40|ROGF8_ARATH Rho guanine nucleotide exchange factor 8 OS=Arabidopsis thaliana OX=3702 GN=ROPGEF8 PE=1 SV=1 && PF03759:PRONE (Plant-specific Rop nucleotide exchanger)	DUF315
Cla97C04G074440	102.521	431.486	22.8153	11.1902	11.6739	7.12774	185.607	9.99726	4.21268	1.32485e-06	0.00019821	Cla97C04G074440	Cla97Chr04	22129171	22132753	+	432	protein_coding	- && - && -	-
Cla97C05G105575	100.706	222.634	108.644	28.4841	32.3276	28.511	143.995	29.7742	2.27201	1.4222e-06	0.000210939	Cla97C05G105575	Cla97Chr05	33121746	33124732	+	462	protein_coding	- && sp|H2DH17|C7A22_PANGI Cytochrome P450 CYP749A22 OS=Panax ginseng OX=4054 PE=2 SV=1 && -	-
Cla97C10G195960	3555.56	4257.61	2552.05	12081.3	7081.54	13861.4	3455.08	11008.1	-1.67174	1.63631e-06	0.000239409	Cla97C10G195960	Cla97Chr10	25563043	25566990	-	2781	protein_coding	- && sp|Q2HXL0|RBOHC_SOLTU Respiratory burst oxidase homolog protein C OS=Solanum tuberosum OX=4113 GN=RBOHC PE=1 SV=2 && PF08030:Ferric reductase NAD binding domain|PF01794:Ferric reductase like transmembrane component|PF08414:Respiratory burst NADPH oxidase|PF08022:FAD-binding domain	FAD_binding_8
Cla97C06G111860	391.03	311.688	221.634	884.025	875.539	760.632	308.117	840.065	-1.44593	1.64198e-06	0.000239409	Cla97C06G111860	Cla97Chr06	2687767	2702681	-	3321	protein_coding	- && sp|F4IV45|CHR10_ARATH Probable helicase CHR10 OS=Arabidopsis thaliana OX=3702 GN=CHR10 PE=3 SV=1 && PF00176:SNF2 family N-terminal domain|PF00271:Helicase conserved C-terminal domain	SNF2_N
Cla97C02G032450	1441.64	853.431	627.963	258.392	326.868	175.139	974.345	253.466	1.94244	1.78176e-06	0.000257607	Cla97C02G032450	Cla97Chr02	5572320	5573744	+	1425	protein_coding	- && sp|O48716|JGB_ARATH Protein JINGUBANG OS=Arabidopsis thaliana OX=3702 GN=JGB PE=1 SV=1 && -	-
Cla97C09G164530	46.2704	49.8276	23.9017	1.01729	1.79598	4.07299	39.9999	2.29542	4.13211	1.96483e-06	0.000281707	Cla97C09G164530	Cla97Chr09	2040255	2040506	-	252	protein_coding	- && - && -	-
Cla97C02G049950	2590.24	10176.5	8457.95	1102.74	1806.75	570.219	7074.89	1159.9	2.60854	2.03745e-06	0.000289705	Cla97C02G049950	Cla97Chr02	37290261	37291772	+	963	protein_coding	- && sp|P19135|PER2_CUCSA Peroxidase 2 (Fragment) OS=Cucumis sativus OX=3659 PE=2 SV=1 && PF00141:Peroxidase	-
Cla97C06G112790	426.414	919.161	19.556	3.05187	8.0819	1.01825	455.043	4.05067	6.80285	2.0592e-06	0.000290398	Cla97C06G112790	Cla97Chr06	3860515	3864072	+	2155	protein_coding	- && sp|P23279|1A11_CUCPE 1-aminocyclopropane-1-carboxylate synthase 1 OS=Cucurbita pepo OX=3663 GN=ACC1A PE=1 SV=1 && PF00155:Aminotransferase class I and II	Aminotran_1_2
Cla97C02G034010	403.732	68.9106	104.298	14.2421	27.8376	7.12774	192.314	16.4025	3.54697	2.11713e-06	0.00029614	Cla97C02G034010	Cla97Chr02	7803807	7804298	-	492	protein_coding	- && sp|P09042|PR1C_TOBAC Pathogenesis-related protein 1C OS=Nicotiana tabacum OX=4097 PE=2 SV=3 && PF00188:Cysteine-rich secretory protein family	SCP
Cla97C03G066040	1000.71	1718.52	415.021	191.251	256.825	186.339	1044.75	211.472	2.30431	2.35549e-06	0.000326824	Cla97C03G066040	Cla97Chr03	29452365	29456117	-	1119	protein_coding	- && sp|F4JU70|COAC2_ARATH Mitochondrial carrier protein CoAc2 OS=Arabidopsis thaliana OX=3702 GN=COAC2 PE=2 SV=1 && PF00153:Mitochondrial carrier protein	Mito_carr
Cla97C06G125950	75.3028	21.2033	40.1983	0	2.69397	0	45.5681	0.897989	5.5873	2.42225e-06	0.000333398	Cla97C06G125950	Cla97Chr06	27795931	27800724	-	1611	protein_coding	- && sp|A0A3Q7GFB5|WK72A_SOLLC WRKY transcription factor 72A OS=Solanum lycopersicum OX=4081 GN=WRKY72A PE=2 SV=1 && PF03106:WRKY DNA -binding domain	WRKY
Cla97C02G047330	229.537	432.546	209.683	19.3285	82.615	28.511	290.589	43.4848	2.73553	2.62404e-06	0.000355584	Cla97C02G047330	Cla97Chr02	35041533	35048580	-	3177	protein_coding	- && sp|Q9LTA6|WAV3_ARATH E3 ubiquitin-protein ligase WAV3 OS=Arabidopsis thaliana OX=3702 GN=WAV3 PE=1 SV=1 && PF00092:von Willebrand factor type A domain|PF14624:VWA / Hh protein intein-like|PF17123:RING-like zinc finger	VWA
Cla97C11G225150	53.5285	87.9935	28.2475	2.03458	6.28592	6.10949	56.5898	4.81	3.54927	2.62477e-06	0.000355584	Cla97C11G225150	Cla97Chr11	30668994	30670835	+	939	protein_coding	- && sp|Q8LG64|CKB22_ARATH Cyclin-dependent kinase B2-2 OS=Arabidopsis thaliana OX=3702 GN=CDKB2-2 PE=1 SV=2 && PF12330:Haspin like kinase domain|PF00069:Protein kinase domain	Pkinase
Cla97C11G214340	375.607	173.867	342.229	93.5907	79.023	74.3321	297.234	82.3153	1.85315	2.66223e-06	0.000357841	Cla97C11G214340	Cla97Chr11	7740182	7742092	+	1203	protein_coding	- && sp|Q2MIJ7|RPOC2_SOLBU DNA-directed RNA polymerase subunit beta'' OS=Solanum bulbocastanum OX=147425 GN=rpoC2 PE=3 SV=1 && PF04998:RNA polymerase Rpb1, domain 5|PF00137:ATP synthase subunit C	-
Cla97C05G100060	3.62905	5.30081	2.17288	155.645	85.3089	10.1825	3.70092	83.7123	-4.49831	2.72927e-06	0.000364008	Cla97C05G100060	Cla97Chr05	29004811	29005672	-	564	protein_coding	- && sp|C0Z2L5|BZP44_ARATH bZIP transcription factor 44 OS=Arabidopsis thaliana OX=3702 GN=BZIP44 PE=1 SV=1 && PF00170:bZIP transcription factor	bZIP_1
Cla97C07G134880	106.15	76.3317	44.5441	7.12103	15.2658	10.1825	75.6752	10.8564	2.79604	2.77749e-06	0.000367591	Cla97C07G134880	Cla97Chr07	18596502	18599276	+	2517	protein_coding	- && sp|Q9FFR9|CHX18_ARATH Cation/H(+) antiporter 18 OS=Arabidopsis thaliana OX=3702 GN=CHX18 PE=2 SV=1 && PF00999:Sodium/hydrogen exchanger family	Na_H_Exchanger
Cla97C05G088320	636.898	694.406	442.182	61.0374	149.964	16.292	591.162	75.7645	2.96147	2.81861e-06	0.000370185	Cla97C05G088320	Cla97Chr05	6448346	6449457	-	933	protein_coding	- && sp|Q9FGY3|MYB78_ARATH Transcription factor MYB78 OS=Arabidopsis thaliana OX=3702 GN=MYB78 PE=1 SV=1 && PF00249:Myb-like DNA-binding domain	Myb_DNA-binding
Cla97C08G155030	764.823	1405.78	1022.34	333.671	343.032	443.956	1064.31	373.553	1.51045	2.91652e-06	0.000380141	Cla97C08G155030	Cla97Chr08	23092943	23095286	+	2250	protein_coding	- && sp|Q9LTA6|WAV3_ARATH E3 ubiquitin-protein ligase WAV3 OS=Arabidopsis thaliana OX=3702 GN=WAV3 PE=1 SV=1 && PF17123:RING-like zinc finger|PF13519:von Willebrand factor type A domain	-
Cla97C07G129290	69.8592	43.4667	20.6424	0	2.69397	3.05475	44.6561	1.91624	4.53179	2.96668e-06	0.000383773	Cla97C07G129290	Cla97Chr07	1012693	1014321	+	1629	protein_coding	- && sp|Q96303|PHT14_ARATH Inorganic phosphate transporter 1-4 OS=Arabidopsis thaliana OX=3702 GN=PHT1-4 PE=1 SV=1 && PF00083:Sugar (and other) transporter	Sugar_tr
Cla97C01G006890	59.8793	66.7902	14.1237	2.03458	2.69397	0	46.9311	1.57618	4.87333	3.37499e-06	0.000433333	Cla97C01G006890	Cla97Chr01	6943866	6947530	-	1527	protein_coding	- && sp|Q9M088|E135_ARATH Glucan endo-1,3-beta-glucosidase 5 OS=Arabidopsis thaliana OX=3702 GN=At4g31140 PE=2 SV=1 && PF00332:Glycosyl hydrolases family 17|PF07983:X8 domain	Glyco_hydro_17
Cla97C10G189535	1221.18	1058.04	781.152	360.121	422.953	451.084	1020.12	411.386	1.31041	3.45009e-06	0.000439694	Cla97C10G189535	Cla97Chr10	5778705	5787964	+	983	protein_coding	- && sp|Q948T6|LGUL_ORYSJ Lactoylglutathione lyase OS=Oryza sativa subsp. japonica OX=39947 GN=GLYI-11 PE=1 SV=2 && -	-
Cla97C02G032460	288.51	182.348	120.595	29.5014	60.1652	29.5292	197.151	39.732	2.30813	3.50439e-06	0.000442897	Cla97C02G032460	Cla97Chr02	5573787	5576607	+	408	protein_coding	- && - && -	-
novel.158	30.8469	39.226	28.2475	2.03458	1.79598	0	32.7735	1.27685	4.66443	3.52917e-06	0.000442897	-	Cla97Chr04	2146370	2148807	-	814	-	- && - && -	-
Cla97C10G191930	3602.74	6405.5	2529.24	838.247	1484.38	1055.92	4179.16	1126.18	1.89163	3.55245e-06	0.000442897	Cla97C10G191930	Cla97Chr10	17277272	17285496	-	1452	protein_coding	- && sp|Q9FKQ1|DTX27_ARATH Protein DETOXIFICATION 27 OS=Arabidopsis thaliana OX=3702 GN=DTX27 PE=2 SV=1 && PF01554:MatE	MatE
Cla97C11G223960	48.0849	26.5041	38.0255	3.05187	1.79598	4.07299	37.5382	2.97361	3.67307	3.59178e-06	0.000444579	Cla97C11G223960	Cla97Chr11	29732384	29733136	-	753	protein_coding	- && - && -	-
Cla97C10G185400	6991.37	20276.7	3397.3	844.351	2296.16	593.639	10221.8	1244.72	3.03762	3.77325e-06	0.000463705	Cla97C10G185400	Cla97Chr10	779351	783839	-	1350	protein_coding	- && sp|Q9SGU9|MGL_ARATH Methionine gamma-lyase OS=Arabidopsis thaliana OX=3702 GN=MGL PE=1 SV=1 && PF01053:Cys/Met metabolism PLP-dependent enzyme	Cys_Met_Meta_PP
Cla97C09G171410	197.783	228.995	223.807	578.838	484.914	436.829	216.862	500.194	-1.20627	4.21342e-06	0.000512341	Cla97C09G171410	Cla97Chr09	7858599	7861261	-	1698	protein_coding	- && sp|Q9LSG3|GAUT8_ARATH Galacturonosyltransferase 8 OS=Arabidopsis thaliana OX=3702 GN=GAUT8 PE=1 SV=1 && PF01501:Glycosyl transferase family 8	Glyco_transf_8
Cla97C03G055370	294.86	297.906	298.771	127.161	137.392	102.843	297.179	122.466	1.27792	4.22856e-06	0.000512341	Cla97C03G055370	Cla97Chr03	4337334	4339356	-	759	protein_coding	- && sp|Q1G3Q4|RITF1_ARATH Protein RGF1 INDUCIBLE TRANSCRIPTION FACTOR 1 OS=Arabidopsis thaliana OX=3702 GN=RITF1 PE=1 SV=1 && PF04640:PLATZ transcription factor	-
Cla97C05G103400	12435.9	13979.3	15308	6643.92	5523.53	7467.83	13907.7	6545.09	1.08742	4.37306e-06	0.000523166	Cla97C05G103400	Cla97Chr05	31589627	31591365	-	276	protein_coding	- && sp|O82089|CCH_ARATH Copper transport protein CCH OS=Arabidopsis thaliana OX=3702 GN=CCH PE=1 SV=1 && -	-
Cla97C02G040800	634.177	814.205	95.6069	34.5879	95.1868	29.5292	514.663	53.1013	3.27466	4.37872e-06	0.000523166	Cla97C02G040800	Cla97Chr02	28692852	28698837	+	2280	protein_coding	- && sp|P31414|AVP1_ARATH Pyrophosphate-energized vacuolar membrane proton pump 1 OS=Arabidopsis thaliana OX=3702 GN=AVP1 PE=1 SV=1 && PF03030:Inorganic H+ pyrophosphatase	-
Cla97C01G002320	193.247	351.974	492.158	1332.65	881.825	1799.25	345.793	1337.91	-1.95272	4.43855e-06	0.000526657	Cla97C01G002320	Cla97Chr01	2082404	2083036	-	633	protein_coding	- && - && PF03168:Late embryogenesis abundant protein	-
Cla97C05G093740	1366.34	1758.81	491.072	8316.35	3524.61	5517.89	1205.41	5786.28	-2.26301	5.03474e-06	0.000593306	Cla97C05G093740	Cla97Chr05	13461855	13463502	-	1266	protein_coding	- && sp|Q3ZBV1|IST1_BOVIN IST1 homolog OS=Bos taurus OX=9913 GN=IST1 PE=2 SV=1 && PF03398:Regulator of Vps4 activity in the MVB pathway	-
Cla97C08G151910	169.658	7.42114	86.9153	0	4.48994	3.05475	87.9982	2.5149	5.11366	5.12985e-06	0.000600402	Cla97C08G151910	Cla97Chr08	20268624	20272331	-	2302	protein_coding	- && sp|Q93ZH1|TORL4_ARATH TORTIFOLIA1-like protein 4 OS=Arabidopsis thaliana OX=3702 GN=TOR1L4 PE=2 SV=1 && -	-
Cla97C05G086610	21.7743	28.6244	34.7661	109.867	110.453	90.6241	28.3883	103.648	-1.87396	5.16671e-06	0.00060063	Cla97C05G086610	Cla97Chr05	4937515	4938516	-	1002	protein_coding	- && sp|Q6NMR8|FAF3_ARATH Protein FANTASTIC FOUR 3 OS=Arabidopsis thaliana OX=3702 GN=FAF3 PE=2 SV=1 && PF11250:Fantastic Four meristem regulator	-
Cla97C02G050020	1040.63	2694.93	29.3339	18.3112	22.4497	9.16424	1254.97	16.6417	6.2358	5.32029e-06	0.000614333	Cla97C02G050020	Cla97Chr02	37329388	37329912	-	525	protein_coding	- && sp|Q9C891|DIR20_ARATH Dirigent protein 20 OS=Arabidopsis thaliana OX=3702 GN=DIR20 PE=2 SV=1 && PF03018:Dirigent-like protein	-
Cla97C11G223860	602.422	826.927	484.553	3243.12	1144.94	3319.49	637.967	2569.18	-2.00968	5.57463e-06	0.00063941	Cla97C11G223860	Cla97Chr11	29654631	29655242	+	612	protein_coding	- && sp|O80340|ERF78_ARATH Ethylene-responsive transcription factor 4 OS=Arabidopsis thaliana OX=3702 GN=ERF4 PE=1 SV=1 && PF00847:AP2 domain	AP2
Cla97C11G222470	6657.49	4226.87	4825.97	1356.05	2332.08	2043.62	5236.78	1910.58	1.45463	5.65429e-06	0.000643064	Cla97C11G222470	Cla97Chr11	28483069	28485225	-	1374	protein_coding	- && sp|P93836|HPPD_ARATH 4-hydroxyphenylpyruvate dioxygenase OS=Arabidopsis thaliana OX=3702 GN=HPD PE=1 SV=2 && PF00903:Glyoxalase/Bleomycin resistance protein/Dioxygenase superfamily	Glyoxalase
Cla97C05G104680	735.79	1580.7	119.509	114.954	70.0431	87.5694	812	90.8554	3.16025	5.68124e-06	0.000643064	Cla97C05G104680	Cla97Chr05	32472394	32474125	+	621	protein_coding	- && sp|Q8L7U7|ACDH_ARATH ACD11 homolog protein OS=Arabidopsis thaliana OX=3702 GN=At4g39670 PE=2 SV=1 && PF08718:Glycolipid transfer protein (GLTP)	-
Cla97C03G054380	654.136	78.452	704.014	53.9164	60.1652	67.2044	478.868	60.4287	2.98648	5.8081e-06	0.000653126	Cla97C03G054380	Cla97Chr03	3589129	3591128	-	1236	protein_coding	- && sp|Q93Z25|PLY22_ARATH Probable pectate lyase 22 OS=Arabidopsis thaliana OX=3702 GN=At5g63180 PE=2 SV=1 && PF00544:Pectate lyase	-
Cla97C01G015050	111.593	5.30081	73.878	0	0	2.0365	63.5907	0.678832	6.59135	5.87391e-06	0.000656238	Cla97C01G015050	Cla97Chr01	28795247	28799398	+	2382	protein_coding	- && sp|Q9FVS9|C96AF_ARATH Alkane hydroxylase MAH1 OS=Arabidopsis thaliana OX=3702 GN=CYP96A15 PE=2 SV=1 && PF07727:Reverse transcriptase (RNA-dependent DNA polymerase)|PF00067:Cytochrome P450	p450
Cla97C11G218590	1483.37	2248.6	3884.03	17091.5	11796	5572.87	2538.67	11486.8	-2.17792	6.4675e-06	0.000717892	Cla97C11G218590	Cla97Chr11	24841805	24842968	+	1164	protein_coding	- && sp|Q0JC10|DCAM_ORYSJ S-adenosylmethionine decarboxylase proenzyme OS=Oryza sativa subsp. japonica OX=39947 GN=SAMDC PE=2 SV=1 && PF01536:Adenosylmethionine decarboxylase	SAM_decarbox
Cla97C05G088250	317.542	279.883	549.739	76.2968	140.086	54.9854	382.388	90.4561	2.0772	6.51203e-06	0.000718201	Cla97C05G088250	Cla97Chr05	6346057	6346683	+	627	protein_coding	- && sp|Q9LSN7|BH147_ARATH Transcription factor bHLH147 OS=Arabidopsis thaliana OX=3702 GN=BHLH147 PE=1 SV=1 && -	-
Cla97C04G073260	102.521	45.587	15.2102	4.06916	3.59195	2.0365	54.4393	3.23254	4.07413	6.60851e-06	0.0007242	Cla97C04G073260	Cla97Chr04	20934234	20935514	+	339	protein_coding	- && - && PF01187:Macrophage migration inhibitory factor (MIF)	MIF
Cla97C01G000790	2981.27	6267.68	1175.53	530.008	732.759	748.413	3474.83	670.393	2.37382	6.92491e-06	0.00075407	Cla97C01G000790	Cla97Chr01	528158	529033	-	876	protein_coding	- && sp|P17541|CHIA_CUCSA Acidic endochitinase OS=Cucumis sativus OX=3659 PE=1 SV=1 && PF00704:Glycosyl hydrolases family 18	-
Cla97C10G191480	498.995	1042.14	458.478	186.164	225.395	163.938	666.538	191.832	1.7962	7.05059e-06	0.000762927	Cla97C10G191480	Cla97Chr10	11786190	11799161	-	3183	protein_coding	- && sp|Q6YU51|DXS2_ORYSJ Probable 1-deoxy-D-xylulose-5-phosphate synthase 2, chloroplastic OS=Oryza sativa subsp. japonica OX=39947 GN=Os07g0190000 PE=2 SV=1 && PF02780:Transketolase, C-terminal domain|PF13292:1-deoxy-D-xylulose-5-phosphate synthase|PF02779:Transketolase, pyrimidine binding domain	-
Cla97C05G098260	206.856	205.672	214.029	416.072	439.116	448.029	208.852	434.406	-1.05672	7.22587e-06	0.000777007	Cla97C05G098260	Cla97Chr05	27508031	27511765	+	1796	protein_coding	- && sp|Q84MB2|TIF8_ARATH Protein TIFY 8 OS=Arabidopsis thaliana OX=3702 GN=TIFY8 PE=1 SV=1 && -	-
Cla97C11G208610	73.4883	78.452	102.126	16.2766	22.4497	24.438	84.6886	21.0548	2.00578	8.062e-06	0.000858462	Cla97C11G208610	Cla97Chr11	2228506	2229138	-	633	protein_coding	- && - && PF05553:Cotton fibre expressed protein	-
Cla97C11G222800	0.907263	1.06016	10.8644	111.902	97.8808	26.4745	4.27728	78.7524	-4.22745	8.08316e-06	0.000858462	Cla97C11G222800	Cla97Chr11	28841629	28843023	-	1395	protein_coding	- && sp|D3UAG1|U7A16_PYRCO UDP-glycosyltransferase 71A16 OS=Pyrus communis OX=23211 GN=UGT71A16 PE=1 SV=1 && PF00201:UDP-glucoronosyl and UDP-glucosyl transferase	UDPGT
Cla97C10G185120	420.063	96.4748	418.28	49.8472	52.0833	67.2044	311.606	56.3783	2.46717	8.44344e-06	0.000891223	Cla97C10G185120	Cla97Chr10	550264	554800	-	2180	protein_coding	- && sp|B6SJQ0|CNR13_MAIZE Cell number regulator 13 OS=Zea mays OX=4577 GN=CNR13 PE=2 SV=1 && -	-
Cla97C06G111460	249.497	274.582	155.361	563.579	563.937	665.935	226.48	597.817	-1.39955	8.60679e-06	0.000902926	Cla97C06G111460	Cla97Chr06	2235765	2240797	-	846	protein_coding	- && - && -	-
Cla97C05G102430	2367.05	2497.74	457.392	249.236	435.525	212.814	1774.06	299.192	2.56763	8.92105e-06	0.000926479	Cla97C05G102430	Cla97Chr05	30679721	30684943	-	1383	protein_coding	- && sp|Q9CAU3|SCPL2_ARATH Serine carboxypeptidase-like 2 OS=Arabidopsis thaliana OX=3702 GN=SCPL2 PE=2 SV=1 && PF00450:Serine carboxypeptidase	Peptidase_S10
Cla97C06G120530	61.6939	20.1431	17.3831	0	0.897989	0	33.0733	0.29933	6.56684	8.939e-06	0.000926479	Cla97C06G120530	Cla97Chr06	22666073	22667705	-	1092	protein_coding	- && sp|Q9SND6|M3K20_ARATH Mitogen-activated protein kinase kinase kinase 20 OS=Arabidopsis thaliana OX=3702 GN=MAPKKK20 PE=1 SV=1 && PF00069:Protein kinase domain	Pkinase
Cla97C08G154860	120.666	162.205	46.717	475.074	332.256	757.577	109.863	521.636	-2.24642	9.23002e-06	0.000950284	Cla97C08G154860	Cla97Chr08	22925637	22926596	+	960	protein_coding	- && sp|Q9SJY5|PUMP5_ARATH Mitochondrial uncoupling protein 5 OS=Arabidopsis thaliana OX=3702 GN=PUMP5 PE=2 SV=1 && PF00153:Mitochondrial carrier protein	Mito_carr
Cla97C08G153550	117.944	162.205	136.892	366.224	315.194	642.515	139.014	441.311	-1.66695	9.27915e-06	0.000950284	Cla97C08G153550	Cla97Chr08	21733848	21734804	+	957	protein_coding	- && - && -	-
Cla97C04G077270	8575.45	12111.3	8646.99	4081.37	5007.18	4200.28	9777.91	4429.61	1.14229	9.43733e-06	0.000960765	Cla97C04G077270	Cla97Chr04	24811908	24820595	-	1878	protein_coding	- && sp|Q9LVJ0|UVB31_ARATH UV-B-induced protein At3g17800, chloroplastic OS=Arabidopsis thaliana OX=3702 GN=At3g17800 PE=2 SV=1 && PF05542:Protein of unknown function (DUF760)	-
Cla97C02G031300	152.42	27.5642	91.2611	8.13832	14.3678	5.09124	90.4152	9.19913	3.29065	9.57697e-06	0.000969245	Cla97C02G031300	Cla97Chr02	4178648	4180919	+	702	protein_coding	- && sp|P33080|AX10A_SOYBN Auxin-induced protein X10A OS=Glycine max OX=3847 PE=2 SV=1 && PF02519:Auxin responsive protein	Auxin_inducible
Cla97C02G029870	315.727	1128.01	388.946	149.542	96.9828	134.409	610.896	126.978	2.26663	9.85222e-06	0.000991229	Cla97C02G029870	Cla97Chr02	3008893	3009354	+	462	protein_coding	- && - && -	-
Cla97C04G074540	1240.23	6112.9	312.895	236.011	285.56	208.741	2555.34	243.438	3.39177	9.9094e-06	0.000991229	Cla97C04G074540	Cla97Chr04	22205632	22216097	-	2265	protein_coding	- && sp|Q0PGJ6|AKRC9_ARATH NADPH-dependent aldo-keto reductase, chloroplastic OS=Arabidopsis thaliana OX=3702 GN=AKR4C9 PE=1 SV=1 && PF00248:Aldo/keto reductase family	Aldo_ket_red
Cla97C02G044040	61.6939	75.2715	40.1983	345.879	114.943	466.358	59.0546	309.06	-2.38662	1.0089e-05	0.00099585	Cla97C02G044040	Cla97Chr02	32233607	32240683	-	3202	protein_coding	- && sp|Q9FK72|HFA4C_ARATH Heat stress transcription factor A-4c OS=Arabidopsis thaliana OX=3702 GN=HSFA4C PE=2 SV=1 && PF00447:HSF-type DNA-binding|PF08387:FBD	HSF_DNA-bind
Cla97C02G033330	3031.16	14849.7	2165.28	345.879	1309.27	727.029	6682.05	794.059	3.07282	1.01329e-05	0.00099585	Cla97C02G033330	Cla97Chr02	6780011	6781501	-	1491	protein_coding	- && sp|A0A193AU77|GGT24_PUNGR Gallate 1-beta-glucosyltransferase 84A24 OS=Punica granatum OX=22663 GN=UGT84A24 PE=1 SV=1 && PF00201:UDP-glucoronosyl and UDP-glucosyl transferase	UDPGT
Cla97C03G057380	76.2101	79.5122	92.3475	19.3285	26.9397	17.3102	82.6899	21.1928	1.95875	1.01475e-05	0.00099585	Cla97C03G057380	Cla97Chr03	6080858	6082909	+	2052	protein_coding	- && sp|Q9S9U1|LRK71_ARATH L-type lectin-domain containing receptor kinase VII.1 OS=Arabidopsis thaliana OX=3702 GN=LECRK71 PE=2 SV=1 && PF00139:Legume lectin domain|PF00069:Protein kinase domain	Pkinase
Cla97C05G087800	572.483	885.236	541.048	2030.51	1347.88	3014.02	666.256	2130.8	-1.67727	1.01871e-05	0.00099585	Cla97C05G087800	Cla97Chr05	5925144	5926025	+	882	protein_coding	- && sp|Q8L9T5|ATL2_ARATH RING-H2 finger protein ATL2 OS=Arabidopsis thaliana OX=3702 GN=ATL2 PE=2 SV=2 && PF13639:Ring finger domain	-
Cla97C11G218903	1268.35	1146.04	1180.96	521.87	659.124	610.949	1198.45	597.314	1.00445	1.03369e-05	0.00100479	Cla97C11G218903	Cla97Chr11	25134452	25138169	+	2925	protein_coding	- && - && -	-
Cla97C05G086240	26.3106	9.54146	27.161	0	0	0	21.0044	0	6.87101	1.07854e-05	0.00104249	Cla97C05G086240	Cla97Chr05	4705430	4706946	+	405	protein_coding	- && - && PF07911:Protein of unknown function (DUF1677)	-
Cla97C10G194190	192.34	23.3236	30.4204	1.01729	5.38793	6.10949	82.0279	4.17157	4.29471	1.13906e-05	0.00109484	Cla97C10G194190	Cla97Chr10	23395930	23402442	-	2307	protein_coding	- && sp|Q94KD8|BXL2_ARATH Probable beta-D-xylosidase 2 OS=Arabidopsis thaliana OX=3702 GN=BXL2 PE=2 SV=1 && PF01915:Glycosyl hydrolase family 3 C-terminal domain|PF00933:Glycosyl hydrolase family 3 N terminal domain|PF14310:Fibronectin type III-like domain	Glyco_hydro_3_C
Cla97C02G034710	254.034	415.584	286.821	1187.18	631.286	985.665	318.813	934.709	-1.55206	1.18492e-05	0.00113258	Cla97C02G034710	Cla97Chr02	9410752	9412341	+	1590	protein_coding	- && sp|Q9FE83|SKIP2_ARATH F-box protein SKIP2 OS=Arabidopsis thaliana OX=3702 GN=SKIP2 PE=1 SV=1 && PF18511:F-box	-
Cla97C03G065000	123.388	64.6699	13.0373	0	0.897989	6.10949	67.0317	2.33583	4.85889	1.26616e-05	0.00120355	Cla97C03G065000	Cla97Chr03	28483074	28483310	+	198	protein_coding	- && - && -	-
Cla97C04G071890	211.392	409.223	161.88	1063.07	621.408	1282.99	260.832	989.156	-1.92317	1.3095e-05	0.00123791	Cla97C04G071890	Cla97Chr04	18526622	18526927	+	306	protein_coding	- && - && -	-
Cla97C06G124950	874.601	1942.22	84.7425	75.2795	68.2471	132.372	967.187	91.9663	3.39499	1.32457e-05	0.00124531	Cla97C06G124950	Cla97Chr06	27030450	27034109	-	1620	protein_coding	- && sp|Q84TH6|DIR23_ARATH Dirigent protein 23 OS=Arabidopsis thaliana OX=3702 GN=DIR23 PE=2 SV=1 && PF03018:Dirigent-like protein	-
Cla97C01G004570	51.714	72.0911	96.6933	219.735	188.578	328.894	73.4994	245.736	-1.74373	1.35735e-05	0.00125993	Cla97C01G004570	Cla97Chr01	4392925	4395178	+	831	protein_coding	- && sp|O80337|EF100_ARATH Ethylene-responsive transcription factor 1A OS=Arabidopsis thaliana OX=3702 GN=ERF1A PE=1 SV=2 && PF00847:AP2 domain	AP2
Cla97C04G076820	440.022	448.449	237.931	80.3659	152.658	95.7154	375.467	109.58	1.77542	1.3669e-05	0.00125993	Cla97C04G076820	Cla97Chr04	24381096	24385862	+	1308	protein_coding	- && sp|Q9LXI7|PPA20_ARATH Probable purple acid phosphatase 20 OS=Arabidopsis thaliana OX=3702 GN=PAP20 PE=2 SV=1 && PF00149:Calcineurin-like phosphoesterase|PF14008:Iron/zinc purple acid phosphatase-like protein C|PF16656:Purple acid Phosphatase, N-terminal domain	Metallophos
Cla97C02G041770	1889.83	2505.16	810.485	203.458	414.871	555.964	1735.16	391.431	2.14823	1.47042e-05	0.00134567	Cla97C02G041770	Cla97Chr02	29652176	29652806	+	631	protein_coding	- && sp|G7LCV1|KI106_MEDTR Kunitz type trypsin inhibitor 106 OS=Medicago truncatula OX=3880 GN=KPI106 PE=1 SV=1 && PF00197:Trypsin and protease inhibitor	-
novel.147	263.106	319.109	63.0136	0	22.4497	19.3467	215.076	13.9321	3.94459	1.48449e-05	0.00135136	-	Cla97Chr04	16027324	16029306	+	1983	-	- && - && -	-
Cla97C08G151810	3538.32	5354.88	3223.47	13270.5	7491.92	13665.9	4038.89	11476.1	-1.5066	1.51522e-05	0.00137208	Cla97C08G151810	Cla97Chr08	20163013	20166516	-	1776	protein_coding	- && - && PF04601:Domain of unknown function (DUF569)	-
Cla97C02G036270	2333.48	3006.62	2988.8	1216.68	1525.68	1094.62	2776.3	1278.99	1.11788	1.5411e-05	0.0013882	Cla97C02G036270	Cla97Chr02	16749200	16753306	+	2049	protein_coding	- && sp|P0CZ23|ACOX3_ARATH Acyl-coenzyme A oxidase 3, peroxisomal OS=Arabidopsis thaliana OX=3702 GN=ACX3 PE=1 SV=1 && PF01756:Acyl-CoA oxidase|PF00441:Acyl-CoA dehydrogenase, C-terminal domain|PF02770:Acyl-CoA dehydrogenase, middle domain	-
Cla97C08G149350	2491.34	519.48	506.282	194.302	151.76	237.252	1172.37	194.438	2.59259	1.59499e-05	0.00142926	Cla97C08G149350	Cla97Chr08	17715627	17716940	+	351	protein_coding	- && - && -	-
Cla97C09G169190	238.61	13.7821	44.5441	1.01729	4.48994	8.14599	98.9788	4.55107	4.44479	1.7453e-05	0.00155585	Cla97C09G169190	Cla97Chr09	5457791	5461079	-	2127	protein_coding	- && sp|F4JI46|RGAP2_ARATH Rho GTPase-activating protein 2 OS=Arabidopsis thaliana OX=3702 GN=ROPGAP2 PE=1 SV=1 && PF00620:RhoGAP domain	RhoGAP
Cla97C11G212890	112.501	219.454	2.17288	1.01729	6.28592	3.05475	111.376	3.45265	4.99951	1.80738e-05	0.00160289	Cla97C11G212890	Cla97Chr11	6234265	6237960	+	1740	protein_coding	- && sp|Q9SIY8|LAC5_ARATH Laccase-5 OS=Arabidopsis thaliana OX=3702 GN=LAC5 PE=2 SV=1 && PF07732:Multicopper oxidase|PF07731:Multicopper oxidase|PF00394:Multicopper oxidase	-
Cla97C08G154770	394.659	42.4065	158.62	2.03458	29.6336	11.2007	198.562	14.2896	3.79009	2.04835e-05	0.00180728	Cla97C08G154770	Cla97Chr08	22853636	22854490	+	720	protein_coding	- && sp|Q9S7Y1|BH030_ARATH Transcription factor bHLH30 OS=Arabidopsis thaliana OX=3702 GN=BHLH30 PE=1 SV=1 && PF00010:Helix-loop-helix DNA-binding domain	HLH
Cla97C07G133220	1957.87	1951.76	931.081	328.585	686.961	400.172	1613.57	471.906	1.77335	2.11969e-05	0.00186067	Cla97C07G133220	Cla97Chr07	5766884	5771062	+	1703	protein_coding	- && sp|Q9LYM2|AVT6C_ARATH Amino acid transporter AVT6C OS=Arabidopsis thaliana OX=3702 GN=AVT6C PE=2 SV=1 && PF01490:Transmembrane amino acid transporter protein	Aa_trans
Cla97C09G177780	140.626	308.507	14.1237	6.10374	15.2658	13.2372	154.419	11.5356	3.74005	2.13369e-05	0.00186346	Cla97C09G177780	Cla97Chr09	29323224	29331789	+	957	protein_coding	- && - && -	-
Cla97C06G120520	113.408	33.9252	18.4695	0	5.38793	1.01825	55.2675	2.13539	4.65912	2.1883e-05	0.0019015	Cla97C06G120520	Cla97Chr06	22665091	22666368	+	518	protein_coding	- && - && PF02298:Plastocyanin-like domain	Cu_bind_like
Cla97C03G065660	1571.38	2532.73	2480.35	12657.1	3484.2	9599.03	2194.82	8580.12	-1.96694	2.22753e-05	0.00192586	Cla97C03G065660	Cla97Chr03	29048112	29049554	-	1443	protein_coding	- && sp|Q9M2U3|ALPL_ARATH Protein ALP1-like OS=Arabidopsis thaliana OX=3702 GN=At3g55350 PE=2 SV=1 && PF13359:DDE superfamily endonuclease	-
Cla97C08G155900	279.437	235.356	134.719	1088.5	420.259	879.767	216.504	796.175	-1.87761	2.24825e-05	0.00193406	Cla97C08G155900	Cla97Chr08	23828698	23828898	-	201	protein_coding	- && - && -	-
Cla97C11G214880	16.3307	20.1431	31.5068	106.815	85.3089	75.3504	22.6602	89.1583	-1.9825	2.42193e-05	0.0020731	Cla97C11G214880	Cla97Chr11	10116572	10116988	-	417	protein_coding	- && sp|Q9C9I8|ERF20_ARATH Ethylene-responsive transcription factor ERF020 OS=Arabidopsis thaliana OX=3702 GN=ERF020 PE=2 SV=1 && PF00847:AP2 domain	AP2
Cla97C02G028330	425.506	518.42	475.861	83.4178	143.678	218.923	473.262	148.673	1.67048	2.44639e-05	0.00208367	Cla97C02G028330	Cla97Chr02	1779628	1782786	-	1542	protein_coding	- && sp|Q9LVD9|DTX40_ARATH Protein DETOXIFICATION 40 OS=Arabidopsis thaliana OX=3702 GN=DTX40 PE=1 SV=1 && PF01554:MatE	MatE
Cla97C04G070480	1552.33	1845.74	1175.53	5377.4	2562.86	5682.84	1524.53	4541.03	-1.57457	2.52254e-05	0.00213795	Cla97C04G070480	Cla97Chr04	12530653	12533769	-	1608	protein_coding	- && sp|Q6NLQ6|CDPKW_ARATH Calcium-dependent protein kinase 32 OS=Arabidopsis thaliana OX=3702 GN=CPK32 PE=1 SV=1 && PF13499:EF-hand domain pair|PF00069:Protein kinase domain	Pkinase
Cla97C02G045190	115.222	26.5041	31.5068	2.03458	8.0819	3.05475	57.7444	4.39041	3.7036	2.59776e-05	0.00219091	Cla97C02G045190	Cla97Chr02	33267264	33267728	-	465	protein_coding	- && - && PF14009:Domain of unknown function (DUF4228)	-
Cla97C09G162700	1555.05	2171.21	480.207	225.838	265.805	425.628	1402.16	305.757	2.19737	2.71854e-05	0.00228158	Cla97C09G162700	Cla97Chr09	586000	599148	+	3141	protein_coding	- && sp|Q43866|INV1_ARATH Beta-fructofuranosidase, insoluble isoenzyme CWINV1 OS=Arabidopsis thaliana OX=3702 GN=CWINV1 PE=1 SV=1 && PF08244:Glycosyl hydrolases family 32 C terminal|PF00251:Glycosyl hydrolases family 32 N-terminal domain	-
Cla97C09G167400	7387.84	6087.45	14736.5	2560.52	1750.18	3764.46	9403.93	2691.72	1.80477	2.78134e-05	0.00232296	Cla97C09G167400	Cla97Chr09	4189655	4193413	-	2775	protein_coding	- && sp|Q93XK2|STSYN_PEA Stachyose synthase OS=Pisum sativum OX=3888 GN=STS1 PE=1 SV=1 && PF05691:Raffinose synthase or seed imbibition protein Sip1	-
Cla97C08G154180	443.652	224.754	559.517	80.3659	158.944	89.6059	409.308	109.639	1.89889	2.79934e-05	0.0023267	Cla97C08G154180	Cla97Chr08	22289681	22293415	+	2341	protein_coding	- && sp|P27608|AROF_TOBAC Phospho-2-dehydro-3-deoxyheptonate aldolase 1, chloroplastic OS=Nicotiana tabacum OX=4097 GN=DHAPS-1 PE=2 SV=1 && PF01474:Class-II DAHP synthetase family	-
Cla97C06G117480	121.573	192.95	254.227	749.743	422.953	563.091	189.583	578.596	-1.61096	2.94009e-05	0.00243193	Cla97C06G117480	Cla97Chr06	9500110	9503201	-	3092	protein_coding	- && sp|O48837|LRKS2_ARATH Receptor like protein kinase S.2 OS=Arabidopsis thaliana OX=3702 GN=LECRKS2 PE=2 SV=2 && PF07714:Protein tyrosine kinase|PF00069:Protein kinase domain	Pkinase
Cla97C02G031350	257.663	100.715	700.755	52.8991	45.7974	72.2956	353.044	56.9974	2.63123	3.01804e-05	0.00248447	Cla97C02G031350	Cla97Chr02	4200425	4201244	+	708	protein_coding	- && sp|Q9FJF9|SAU21_ARATH Auxin-responsive protein SAUR21 OS=Arabidopsis thaliana OX=3702 GN=SAUR21 PE=2 SV=1 && PF02519:Auxin responsive protein	Auxin_inducible
Cla97C04G077490	10.8872	37.1057	45.6306	1.01729	0	1.01825	31.2078	0.678513	5.56587	3.03953e-05	0.00249024	Cla97C04G077490	Cla97Chr04	25053263	25055792	-	1338	protein_coding	- && sp|Q43594|TBB1_ORYSJ Tubulin beta-1 chain OS=Oryza sativa subsp. japonica OX=39947 GN=TUBB1 PE=2 SV=2 && PF03953:Tubulin C-terminal domain|PF00091:Tubulin/FtsZ family, GTPase domain	Tubulin
Cla97C04G071535	631.455	545.984	214.029	151.576	86.2069	127.281	463.823	121.688	1.93173	3.07368e-05	0.00250629	Cla97C04G071535	Cla97Chr04	18096148	18096839	-	582	protein_coding	- && - && PF13456:Reverse transcriptase-like	-
Cla97C08G149360	12.7017	29.6846	9.77798	125.127	62.8592	91.6424	17.3881	93.2094	-2.42463	3.15602e-05	0.00254787	Cla97C08G149360	Cla97Chr08	17729803	17730291	+	489	protein_coding	- && sp|Q8LGD5|MKS1_ARATH Protein MKS1 OS=Arabidopsis thaliana OX=3702 GN=MKS1 PE=1 SV=2 && PF05678:VQ motif	-
Cla97C06G119210	644.157	400.741	228.153	110.885	139.188	54.9854	424.35	101.686	2.06056	3.15771e-05	0.00254787	Cla97C06G119210	Cla97Chr06	17191451	17192483	-	831	protein_coding	- && sp|Q93VK0|PPCK2_ARATH Phosphoenolpyruvate carboxylase kinase 2 OS=Arabidopsis thaliana OX=3702 GN=PPCK2 PE=1 SV=2 && PF00069:Protein kinase domain	Pkinase
Cla97C01G015890	0.907263	0	0	28.4841	12.5718	35.6387	0.302421	25.5649	-6.13384	3.1691e-05	0.00254787	Cla97C01G015890	Cla97Chr01	29654083	29654682	-	600	protein_coding	- && sp|Q9SZ06|EF109_ARATH Ethylene-responsive transcription factor ERF109 OS=Arabidopsis thaliana OX=3702 GN=ERF109 PE=1 SV=1 && PF00847:AP2 domain	AP2
Cla97C10G186560	697.685	1405.78	334.624	193.285	202.945	199.577	812.695	198.602	2.03277	3.21449e-05	0.00257234	Cla97C10G186560	Cla97Chr10	1992506	1999767	+	1644	protein_coding	- && sp|Q9ZVJ5|SGGP_ARATH Haloacid dehalogenase-like hydrolase domain-containing protein Sgpp OS=Arabidopsis thaliana OX=3702 GN=SGPP PE=1 SV=2 && PF13419:Haloacid dehalogenase-like hydrolase	-
Cla97C09G169180	136.997	245.958	32.5933	3.05187	21.5517	1.01825	138.516	8.54062	4.00557	3.28079e-05	0.00261324	Cla97C09G169180	Cla97Chr09	5456436	5456864	+	429	protein_coding	- && - && -	-
Cla97C03G067090	139.718	187.649	99.9526	401.83	315.194	665.935	142.44	460.986	-1.6939	3.32543e-05	0.00263659	Cla97C03G067090	Cla97Chr03	30586569	30597357	-	4080	protein_coding	- && sp|O64825|LYK4_ARATH LysM domain receptor-like kinase 4 OS=Arabidopsis thaliana OX=3702 GN=LYK4 PE=1 SV=1 && PF00069:Protein kinase domain	Pkinase
Cla97C02G032940	224.094	226.875	256.4	662.256	414.871	561.055	235.79	546.061	-1.21146	3.3965e-05	0.00267621	Cla97C02G032940	Cla97Chr02	6181936	6185414	-	768	protein_coding	- && sp|Q8L8T7|COR27_ARATH Cold-regulated protein 27 OS=Arabidopsis thaliana OX=3702 GN=COR27 PE=1 SV=1 && -	-
Cla97C02G049940	7922.22	32980.6	22822.9	5004.05	6402.66	5080.04	21241.9	5495.58	1.95054	3.4065e-05	0.00267621	Cla97C02G049940	Cla97Chr02	37280476	37283079	+	1515	protein_coding	- && sp|P19135|PER2_CUCSA Peroxidase 2 (Fragment) OS=Cucumis sativus OX=3659 PE=2 SV=1 && PF00141:Peroxidase	-
Cla97C08G155100	193.247	137.821	69.5323	23.3977	41.3075	23.4197	133.533	29.375	2.18235	3.42708e-05	0.00268013	Cla97C08G155100	Cla97Chr08	23148941	23149654	+	714	protein_coding	- && sp|Q9SLV1|ZW2_ARATH Protein ZW2 OS=Arabidopsis thaliana OX=3702 GN=ZW2 PE=2 SV=1 && PF14144:Seed dormancy control	-
Cla97C10G200250	118.851	242.777	136.892	458.798	479.526	440.902	166.173	459.742	-1.46941	3.57135e-05	0.00278032	Cla97C10G200250	Cla97Chr10	30320505	30335246	-	4848	protein_coding	- && sp|Q9FG24|SRF2_ARATH Protein STRUBBELIG-RECEPTOR FAMILY 2 OS=Arabidopsis thaliana OX=3702 GN=SRF2 PE=1 SV=1 && PF00069:Protein kinase domain|PF13855:Leucine rich repeat|PF08263:Leucine rich repeat N-terminal domain|PF04654:Protein of unknown function, DUF599	Pkinase
novel.289	55.343	20.1431	13.0373	1.01729	0.897989	1.01825	29.5078	0.977842	4.92305	3.7611e-05	0.00291485	-	Cla97Chr07	22085292	22086905	+	1513	-	- && P10978.1 RecName: Full=Retrovirus-related Pol polyprotein from transposon TNT 1-94; Includes: RecName: Full=Protease; Includes: RecName: Full=Reverse transcriptase; Includes: RecName: Full=Endonuclease && -	-
Cla97C01G006480	1898.9	2410.81	2157.67	696.844	686.063	1218.84	2155.79	867.25	1.31383	4.11757e-05	0.00317681	Cla97C01G006480	Cla97Chr01	6443072	6443887	+	816	protein_coding	- && sp|Q9ZU38|RPI2_ARATH Probable ribose-5-phosphate isomerase 2 OS=Arabidopsis thaliana OX=3702 GN=RPI2 PE=1 SV=1 && PF06026:Ribose 5-phosphate isomerase A (phosphoriboisomerase A)	Rib_5-P_isom_A
Cla97C10G193950	788.411	1855.28	810.485	327.567	445.402	251.507	1151.39	341.492	1.75294	4.19331e-05	0.0032208	Cla97C10G193950	Cla97Chr10	22866269	22867580	-	1068	protein_coding	- && sp|I6YGS0|EPHA_MYCTU Epoxide hydrolase A OS=Mycobacterium tuberculosis (strain ATCC 25618 / H37Rv) OX=83332 GN=ephA PE=1 SV=1 && PF00561:alpha/beta hydrolase fold	Abhydrolase_1
Cla97C08G154160	1942.45	1650.67	2185.92	4713.11	3169	5157.43	1926.35	4346.51	-1.17394	4.31919e-05	0.00329904	Cla97C08G154160	Cla97Chr08	22270399	22271355	+	957	protein_coding	- && sp|O82161|PHI1_TOBAC Protein PHOSPHATE-INDUCED 1 OS=Nicotiana tabacum OX=4097 GN=PHI-1 PE=2 SV=1 && PF04674:Phosphate-induced protein 1 conserved region	-
Cla97C09G170080	422.784	784.52	98.8662	59.0028	98.7788	54.9854	435.39	70.9223	2.61699	4.33353e-05	0.00329904	Cla97C09G170080	Cla97Chr09	6384421	6389416	-	4470	protein_coding	- && sp|Q9LY77|ACA12_ARATH Calcium-transporting ATPase 12, plasma membrane-type OS=Arabidopsis thaliana OX=3702 GN=ACA12 PE=2 SV=1 && PF00689:Cation transporting ATPase, C-terminus|PF00690:Cation transporter/ATPase, N-terminus|PF00702:haloacid dehalogenase-like hydrolase|PF00122:E1-E2 ATPase	Cation_ATPase_C
Cla97C08G144790	347.482	404.982	255.314	19.3285	121.228	32.584	335.926	57.7136	2.53738	4.52537e-05	0.00342991	Cla97C08G144790	Cla97Chr08	1026038	1027133	+	840	protein_coding	- && sp|Q9S9K9|MYB3_ARATH Transcription factor MYB3 OS=Arabidopsis thaliana OX=3702 GN=MYB3 PE=1 SV=1 && PF00249:Myb-like DNA-binding domain	Myb_DNA-binding
Cla97C03G066560	678.633	557.646	520.406	1202.44	1105.42	1824.7	585.561	1377.52	-1.23372	4.55199e-05	0.00343496	Cla97C03G066560	Cla97Chr03	30006938	30014160	+	1053	protein_coding	- && sp|Q43317|CYSK_CITLA Cysteine synthase OS=Citrullus lanatus OX=3654 PE=1 SV=1 && PF00291:Pyridoxal-phosphate dependent enzyme	PALP
Cla97C05G085210	927.223	1488.47	494.331	128.179	359.195	222.996	970.007	236.79	2.03371	4.79429e-05	0.00360199	Cla97C05G085210	Cla97Chr05	3925303	3932868	+	1627	protein_coding	- && sp|Q9LSW8|ETFB_ARATH Electron transfer flavoprotein subunit beta, mitochondrial OS=Arabidopsis thaliana OX=3702 GN=ETFB PE=1 SV=1 && PF01012:Electron transfer flavoprotein domain	-
Cla97C09G167380	105.242	63.6098	41.2848	5.08645	17.0618	11.2007	70.0457	11.1163	2.64978	4.88259e-05	0.00365239	Cla97C09G167380	Cla97Chr09	4166885	4169802	-	846	protein_coding	- && sp|Q9FGZ4|WRK48_ARATH Probable WRKY transcription factor 48 OS=Arabidopsis thaliana OX=3702 GN=WRKY48 PE=2 SV=1 && PF03106:WRKY DNA -binding domain	WRKY
Cla97C10G186940	6144.89	982.771	1199.43	503.559	487.608	468.394	2775.7	486.52	2.5124	4.97957e-05	0.00369858	Cla97C10G186940	Cla97Chr10	2434313	2435321	-	1009	protein_coding	- && - && -	-
Cla97C01G006050	69.8592	26.5041	17.3831	3.05187	0	3.05475	37.9155	2.03554	4.25158	4.98733e-05	0.00369858	Cla97C01G006050	Cla97Chr01	5869484	5869729	+	246	protein_coding	- && sp|Q8LAD7|IDA_ARATH Protein IDA OS=Arabidopsis thaliana OX=3702 GN=IDA PE=1 SV=1 && -	-
Cla97C04G074280	352.925	2826.39	629.05	162.766	217.313	229.106	1269.46	203.062	2.64403	5.04982e-05	0.00372885	Cla97C04G074280	Cla97Chr04	21934612	21939375	-	1053	protein_coding	- && sp|P32110|GSTX6_SOYBN Probable glutathione S-transferase OS=Glycine max OX=3847 GN=HSP26-A PE=2 SV=1 && PF00043:Glutathione S-transferase, C-terminal domain|PF02798:Glutathione S-transferase, N-terminal domain	GST_N
Cla97C10G193760	460.889	498.276	105.385	39.6743	101.473	52.9489	354.85	64.6987	2.45387	5.1218e-05	0.00376584	Cla97C10G193760	Cla97Chr10	22589403	22605109	-	1617	protein_coding	- && sp|B3H5Q1|BGL11_ARATH Beta-glucosidase 11 OS=Arabidopsis thaliana OX=3702 GN=BGLU11 PE=2 SV=2 && PF00232:Glycosyl hydrolase family 1	Glyco_hydro_1
Cla97C10G202990	48286.3	6831.69	1686.16	81.3832	727.371	150.701	18934.7	319.818	5.88747	5.16197e-05	0.00377922	Cla97C10G202990	Cla97Chr10	32750703	32756707	-	1104	protein_coding	- && sp|Q9FSG7|TP1A_MALDO Thaumatin-like protein 1a OS=Malus domestica OX=3750 GN=TL1 PE=1 SV=1 && PF00314:Thaumatin family	Thaumatin
Cla97C03G061520	42527.9	51876.9	2975.76	441.504	2277.3	348.241	32460.2	1022.35	4.98863	5.60648e-05	0.00407383	Cla97C03G061520	Cla97Chr03	19111522	19114168	+	1029	protein_coding	- && sp|P52408|E13B_PRUPE Glucan endo-1,3-beta-glucosidase, basic isoform OS=Prunus persica OX=3760 GN=GNS1 PE=3 SV=1 && PF00332:Glycosyl hydrolases family 17	Glyco_hydro_17
Cla97C10G206240	693.149	3011.92	843.079	5675.46	4987.43	13151.7	1516.05	7938.2	-2.38857	5.61173e-05	0.00407383	Cla97C10G206240	Cla97Chr10	34970714	34972176	-	1002	protein_coding	- && sp|K4BIZ9|WRK70_SOLLC WRKY DNA-binding transcription factor 70 OS=Solanum lycopersicum OX=4081 GN=WRKY70 PE=2 SV=1 && PF03106:WRKY DNA -binding domain	WRKY
Cla97C05G094390	140.626	150.543	111.903	467.953	227.191	944.935	134.357	546.693	-2.02409	5.82075e-05	0.00420781	Cla97C05G094390	Cla97Chr05	16299463	16302345	-	1617	protein_coding	- && sp|Q9LSE2|ICE1_ARATH Transcription factor ICE1 OS=Arabidopsis thaliana OX=3702 GN=SCRM PE=1 SV=1 && PF00010:Helix-loop-helix DNA-binding domain	HLH
Cla97C03G050870	54.4358	95.4146	17.3831	325.533	152.658	449.048	55.7445	309.079	-2.47028	6.09345e-05	0.00438652	Cla97C03G050870	Cla97Chr03	111468	112937	+	972	protein_coding	- && - && -	-
Cla97C01G023530	362.905	708.189	202.078	89.5215	121.228	125.245	424.391	111.998	1.92161	6.35831e-05	0.00455811	Cla97C01G023530	Cla97Chr01	34921612	34929813	+	2259	protein_coding	- && sp|Q9FXJ1|GDL6_ARATH GDSL esterase/lipase At1g28570 OS=Arabidopsis thaliana OX=3702 GN=At1g28570 PE=3 SV=1 && PF00657:GDSL-like Lipase/Acylhydrolase	Lipase_GDSL
Cla97C02G026370	70.7665	86.9333	11.9509	6.10374	6.28592	4.07299	56.5502	5.48755	3.36383	6.54631e-05	0.00465558	Cla97C02G026370	Cla97Chr02	163164	164776	+	672	protein_coding	- && sp|P81395|MYB30_ANTMA Myb-related protein 330 OS=Antirrhinum majus OX=4151 GN=MYB330 PE=2 SV=1 && PF00249:Myb-like DNA-binding domain	Myb_DNA-binding
Cla97C07G130890	693.149	1192.68	924.562	3959.29	1446.66	3760.39	936.798	3055.45	-1.70565	6.54838e-05	0.00465558	Cla97C07G130890	Cla97Chr07	2518626	2519288	-	663	protein_coding	- && sp|Q9LW49|ERF4_NICSY Ethylene-responsive transcription factor 4 OS=Nicotiana sylvestris OX=4096 GN=ERF4 PE=2 SV=1 && PF00847:AP2 domain	AP2
novel.355	40.8268	19.0829	34.7661	4.06916	0	2.0365	31.5586	2.03522	3.98743	6.59262e-05	0.00466774	-	Cla97Chr09	22442992	22449580	+	286	-	- && - && -	-
Cla97C09G172330	819.258	1208.59	563.863	3771.09	1404.45	4086.23	863.902	3087.26	-1.83732	6.68542e-05	0.00471404	Cla97C09G172330	Cla97Chr09	8719947	8722288	-	1170	protein_coding	- && sp|Q9SKD9|WRK46_ARATH Probable WRKY transcription factor 46 OS=Arabidopsis thaliana OX=3702 GN=WRKY46 PE=1 SV=1 && PF03106:WRKY DNA -binding domain	WRKY
Cla97C05G084100	133.368	313.808	86.9153	32.5533	45.7974	40.7299	178.03	39.6935	2.16381	6.75208e-05	0.00474161	Cla97C05G084100	Cla97Chr05	3135768	3137789	+	882	protein_coding	- && sp|Q9FLU7|P2B12_ARATH Putative F-box protein PP2-B12 OS=Arabidopsis thaliana OX=3702 GN=PP2B12 PE=4 SV=1 && PF14299:Phloem protein 2	-
Cla97C11G220920	3891.25	4710.3	2528.15	1462.86	1723.24	887.913	3709.9	1358.01	1.44979	6.91859e-05	0.00483879	Cla97C11G220920	Cla97Chr11	27046718	27053156	+	1434	protein_coding	- && sp|P92934|AAP6_ARATH Amino acid permease 6 OS=Arabidopsis thaliana OX=3702 GN=AAP6 PE=1 SV=1 && PF01490:Transmembrane amino acid transporter protein	Aa_trans
Cla97C07G133330	1867.15	1548.9	2297.82	770.089	920.438	1023.34	1904.62	904.622	1.07406	7.11909e-05	0.0049528	Cla97C07G133330	Cla97Chr07	6119037	6121413	-	534	protein_coding	- && - && -	-
Cla97C07G130900	4181.57	5687.77	3174.58	15755.8	10084.4	8519.69	4347.98	11453.3	-1.39734	7.13918e-05	0.0049528	Cla97C07G130900	Cla97Chr07	2531259	2533598	+	1607	protein_coding	- && sp|Q8LPN7|RNG1L_ARATH E3 ubiquitin-protein ligase RING1-like OS=Arabidopsis thaliana OX=3702 GN=At3g19950 PE=1 SV=1 && PF13639:Ring finger domain	-
Cla97C09G179530	415.526	519.48	84.7425	1984.73	872.845	2657.63	339.916	1838.4	-2.43486	7.39224e-05	0.00510777	Cla97C09G179530	Cla97Chr09	33057453	33057995	-	543	protein_coding	- && sp|Q9MBG5|CML45_ARATH Probable calcium-binding protein CML45 OS=Arabidopsis thaliana OX=3702 GN=CML45 PE=2 SV=1 && PF13499:EF-hand domain pair	-
Cla97C02G038845	418.248	201.431	307.463	131.23	87.1049	56.0037	309.047	91.4463	1.75763	7.66907e-05	0.00526307	Cla97C02G038845	Cla97Chr02	26394216	26396140	-	645	protein_coding	- && sp|P93276|M030_ARATH Uncharacterized mitochondrial protein AtMg00030 OS=Arabidopsis thaliana OX=3702 GN=AtMg00030 PE=4 SV=1 && -	-
Cla97C05G088220	249.497	598.992	198.819	84.4351	99.6767	103.861	349.103	95.9911	1.86225	7.67818e-05	0.00526307	Cla97C05G088220	Cla97Chr05	6325065	6325523	+	459	protein_coding	- && sp|Q9FDX6|CP1_ARATH Calcium-binding protein CP1 OS=Arabidopsis thaliana OX=3702 GN=CP1 PE=2 SV=1 && PF13499:EF-hand domain pair	-
Cla97C09G179220	12.7017	12.722	143.41	2.03458	3.59195	0	56.278	1.87551	4.88487	7.98601e-05	0.0054308	Cla97C09G179220	Cla97Chr09	32768773	32772238	+	1107	protein_coding	- && sp|Q9SYZ7|U496A_ARATH UPF0496 protein At4g34320 OS=Arabidopsis thaliana OX=3702 GN=At4g34320 PE=2 SV=1 && PF05055:Protein of unknown function (DUF677)	-
Cla97C07G129310	614.217	681.685	36.939	53.9164	60.1652	52.9489	444.28	55.6768	2.99634	8.80109e-05	0.00596153	Cla97C07G129310	Cla97Chr07	1044196	1046592	+	768	protein_coding	- && sp|Q9SJX8|MYB14_ARATH Transcription factor MYB14 OS=Arabidopsis thaliana OX=3702 GN=MYB14 PE=2 SV=1 && PF00249:Myb-like DNA-binding domain	Myb_DNA-binding
Cla97C02G029650	746.677	1297.64	1197.26	2382.49	2165.05	3584.23	1080.53	2710.59	-1.32709	8.84127e-05	0.00596525	Cla97C02G029650	Cla97Chr02	2818065	2832180	+	3120	protein_coding	- && sp|P93025|PHOT2_ARATH Phototropin-2 OS=Arabidopsis thaliana OX=3702 GN=PHOT2 PE=1 SV=2 && PF00069:Protein kinase domain|PF13426:PAS domain	Pkinase
Cla97C02G031315	60.7866	8.4813	77.1374	0	5.38793	1.01825	48.8018	2.13539	4.48012	9.65473e-05	0.00645398	Cla97C02G031315	Cla97Chr02	4181745	4184394	+	612	protein_coding	- && sp|P33080|AX10A_SOYBN Auxin-induced protein X10A OS=Glycine max OX=3847 PE=2 SV=1 && PF02519:Auxin responsive protein	Auxin_inducible
Cla97C03G057990	0	3.18049	1.08644	26.4495	18.8578	33.6022	1.42231	26.3032	-4.25267	9.67816e-05	0.00645398	Cla97C03G057990	Cla97Chr03	7191167	7192301	-	657	protein_coding	- && - && PF05553:Cotton fibre expressed protein	-
Cla97C05G108940	695.871	1138.61	604.062	355.034	349.318	252.526	812.849	318.959	1.34931	9.72874e-05	0.00646267	Cla97C05G108940	Cla97Chr05	35478720	35481677	+	957	protein_coding	- && sp|Q9ZVJ6|ANXD4_ARATH Annexin D4 OS=Arabidopsis thaliana OX=3702 GN=ANN4 PE=1 SV=1 && PF00191:Annexin	-
Cla97C05G089770	124.295	207.792	177.09	657.169	333.154	423.591	169.726	471.305	-1.47424	9.83472e-05	0.00650794	Cla97C05G089770	Cla97Chr05	8000698	8002425	+	1728	protein_coding	- && sp|O82752|DTX49_ARATH Protein DETOXIFICATION 49 OS=Arabidopsis thaliana OX=3702 GN=DTX49 PE=2 SV=1 && PF01554:MatE	MatE
Cla97C04G075690	95.2626	73.1512	93.434	16.2766	33.2256	25.4562	87.2826	24.9861	1.80051	9.92563e-05	0.00654293	Cla97C04G075690	Cla97Chr04	23160481	23174303	+	2771	protein_coding	- && sp|P43287|PIP22_ARATH Aquaporin PIP2-2 OS=Arabidopsis thaliana OX=3702 GN=PIP2-2 PE=1 SV=2 && PF00230:Major intrinsic protein	-
Cla97C02G036030	0	0	0	33.5706	8.97989	9.16424	0	17.2382	-6.52755	9.99726e-05	0.006565	Cla97C02G036030	Cla97Chr02	14494289	14496968	+	462	protein_coding	- && - && -	-
Cla97C10G199540	194.154	161.145	122.768	508.645	299.928	400.172	159.356	402.915	-1.33642	0.000103038	0.00674054	Cla97C10G199540	Cla97Chr10	29517452	29523028	+	1875	protein_coding	- && sp|O22682|CYSK4_ARATH S-sulfo-L-cysteine synthase (O-acetyl-L-serine-dependent), chloroplastic OS=Arabidopsis thaliana OX=3702 GN=CS26 PE=1 SV=1 && PF00291:Pyridoxal-phosphate dependent enzyme	PALP
Cla97C06G116440	329.336	325.47	390.033	107.833	153.556	183.285	348.28	148.225	1.23206	0.000106666	0.00695149	Cla97C06G116440	Cla97Chr06	7618527	7623491	-	516	protein_coding	- && - && -	-
Cla97C09G167610	333.873	227.935	270.524	988.806	435.525	918.46	277.444	780.93	-1.49218	0.000107694	0.00698808	Cla97C09G167610	Cla97Chr09	4318359	4318856	+	498	protein_coding	- && - && PF14009:Domain of unknown function (DUF4228)	-
Cla97C08G153880	1333.68	303.207	1692.68	168.87	262.213	306.493	1109.85	245.859	2.17443	0.00010804	0.00698808	Cla97C08G153880	Cla97Chr08	22029405	22035421	-	2799	protein_coding	- && sp|Q9SGZ5|BXL7_ARATH Probable beta-D-xylosidase 7 OS=Arabidopsis thaliana OX=3702 GN=BXL7 PE=2 SV=2 && PF00933:Glycosyl hydrolase family 3 N terminal domain|PF14310:Fibronectin type III-like domain|PF01915:Glycosyl hydrolase family 3 C-terminal domain	Glyco_hydro_3_C
Cla97C01G016350	731.254	567.187	369.39	141.403	272.091	132.372	555.944	181.955	1.61052	0.000113344	0.00725073	Cla97C01G016350	Cla97Chr01	30095558	30097558	+	1824	protein_coding	- && sp|O82333|GH31_ARATH Probable indole-3-acetic acid-amido synthetase GH3.1 OS=Arabidopsis thaliana OX=3702 GN=GH3.1 PE=2 SV=1 && PF03321:GH3 auxin-responsive promoter	-
Cla97C05G107760	11401.6	12443.1	9072.87	21010.1	18733.8	26197.5	10972.5	21980.5	-1.00231	0.000113365	0.00725073	Cla97C05G107760	Cla97Chr05	34569982	34581756	+	4914	protein_coding	- && sp|Q8LPT9|GWD1_CITRE Alpha-glucan water dikinase, chloroplastic OS=Citrus reticulata OX=85571 GN=R1 PE=2 SV=1 && PF01326:Pyruvate phosphate dikinase, PEP/pyruvate binding domain	-
Cla97C06G117340	45.3631	20.1431	6.51865	0	0.897989	0	24.0083	0.29933	6.10491	0.000113914	0.00725599	Cla97C06G117340	Cla97Chr06	9148622	9150322	+	1701	protein_coding	- && sp|Q9LRM7|NCED6_ARATH 9-cis-epoxycarotenoid dioxygenase NCED6, chloroplastic OS=Arabidopsis thaliana OX=3702 GN=NCED6 PE=2 SV=1 && PF03055:Retinal pigment epithelial membrane protein	RPE65
Cla97C02G027150	114.315	3.18049	13.0373	0	0.897989	1.01825	43.511	0.638746	6.07844	0.000114291	0.00725599	Cla97C02G027150	Cla97Chr02	868877	873843	+	1776	protein_coding	- && sp|Q93X23|MYRS_QUEIL Myrcene synthase, chloroplastic OS=Quercus ilex OX=58334 PE=1 SV=1 && PF01397:Terpene synthase, N-terminal domain|PF03936:Terpene synthase family, metal binding domain	-
Cla97C01G018920	414.619	459.05	152.102	87.487	123.024	81.4599	341.924	97.3238	1.81227	0.000114982	0.00727307	Cla97C01G018920	Cla97Chr01	32035842	32036675	-	834	protein_coding	- && sp|P40389|RRG1_SCHPO Protein-lysine N-methyltransferase rrg1 OS=Schizosaccharomyces pombe (strain 972 / ATCC 24843) OX=284812 GN=rrg1 PE=2 SV=1 && PF10294:Lysine methyltransferase	-
Cla97C07G142230	42.6414	18.0228	2.17288	0	0	0	20.9457	0	6.86923	0.000115818	0.00729909	Cla97C07G142230	Cla97Chr07	29774992	29775222	-	231	protein_coding	- && - && -	-
Cla97C03G066720	18.1453	29.6846	42.3712	118.006	107.759	85.5329	30.067	103.766	-1.7941	0.000117675	0.00738903	Cla97C03G066720	Cla97Chr03	30239110	30240564	+	1455	protein_coding	- && sp|Q9LJ69|PP243_ARATH Pentatricopeptide repeat-containing protein At3g18970 OS=Arabidopsis thaliana OX=3702 GN=PCMP-E93 PE=2 SV=1 && PF13041:PPR repeat family	-
Cla97C07G143710	534.378	198.25	171.658	69.1757	88.0029	83.4964	301.429	80.225	1.9105	0.000119041	0.00744763	Cla97C07G143710	Cla97Chr07	31207067	31209362	+	1068	protein_coding	- && sp|Q9SEE4|PIRL_SOLLC Pirin-like protein OS=Solanum lycopersicum OX=4081 PE=2 SV=1 && PF05726:Pirin C-terminal cupin domain|PF02678:Pirin	-
Cla97C01G003150	334.78	255.499	294.426	1088.5	437.32	1019.27	294.902	848.363	-1.52386	0.000120142	0.00748927	Cla97C01G003150	Cla97Chr01	2913854	2917009	-	1128	protein_coding	- && sp|Q2NNE0|IQD22_ARATH Protein IQ-DOMAIN 22 OS=Arabidopsis thaliana OX=3702 GN=IQD22 PE=1 SV=1 && PF13178:Protein of unknown function (DUF4005)|PF00612:IQ calmodulin-binding motif	IQ
Cla97C09G165630	1271.08	3451.89	744.213	226.856	612.428	338.058	1822.39	392.447	2.21488	0.000121269	0.00753223	Cla97C09G165630	Cla97Chr09	2769683	2774073	+	2008	protein_coding	- && sp|Q9FI78|HST_ARATH Shikimate O-hydroxycinnamoyltransferase OS=Arabidopsis thaliana OX=3702 GN=HST PE=1 SV=1 && PF02458:Transferase family	-
Cla97C11G225160	778.431	1643.25	64.1001	38.657	114.045	124.226	828.595	92.3093	3.16584	0.000122131	0.00755852	Cla97C11G225160	Cla97Chr11	30671667	30673585	-	1230	protein_coding	- && sp|F4HWB6|PILS1_ARATH Protein PIN-LIKES 1 OS=Arabidopsis thaliana OX=3702 GN=PILS1 PE=2 SV=1 && PF03547:Membrane transport protein	-
Cla97C05G082830	127.017	117.678	118.422	38.657	48.4914	53.9672	121.039	47.0385	1.36356	0.000123357	0.00757228	Cla97C05G082830	Cla97Chr05	2141540	2142838	-	1299	protein_coding	- && sp|O81312|GAE3_ARATH UDP-glucuronate 4-epimerase 3 OS=Arabidopsis thaliana OX=3702 GN=GAE3 PE=2 SV=1 && PF01370:NAD dependent epimerase/dehydratase family	Epimerase
Cla97C10G197830	521.676	457.99	95.6069	43.7435	107.759	51.9307	358.424	67.8109	2.40077	0.000123441	0.00757228	Cla97C10G197830	Cla97Chr10	27570631	27571461	-	705	protein_coding	- && - && -	-
Cla97C05G086185	360.183	388.02	8.69153	11.1902	17.0618	33.6022	252.298	20.6181	3.61417	0.000123674	0.00757228	Cla97C05G086185	Cla97Chr05	4676879	4678142	+	1069	protein_coding	- && sp|Q9LJ86|LTPG5_ARATH Non-specific lipid transfer protein GPI-anchored 5 OS=Arabidopsis thaliana OX=3702 GN=LTPG5 PE=2 SV=1 && PF14368:Probable lipid transfer	-
Cla97C11G215720	334.78	157.964	123.854	38.657	77.227	35.6387	205.533	50.5076	2.02318	0.000125193	0.00763812	Cla97C11G215720	Cla97Chr11	12542600	12544336	-	1275	protein_coding	- && sp|Q8H0Z4|GT121_ARATH Putative glutamine amidotransferase GAT1_2.1 OS=Arabidopsis thaliana OX=3702 GN=GAT1_2.1 PE=2 SV=1 && PF07722:Peptidase C26	-
Cla97C01G019360	35.3832	78.452	21.7288	1.01729	8.0819	1.01825	45.188	3.37248	3.71459	0.00012592	0.00763911	Cla97C01G019360	Cla97Chr01	32325769	32328138	+	1002	protein_coding	- && sp|Q9FJZ9|PER72_ARATH Peroxidase 72 OS=Arabidopsis thaliana OX=3702 GN=PER72 PE=1 SV=1 && PF00141:Peroxidase	-
Cla97C10G192650	86.19	186.589	0	3.05187	3.59195	2.0365	90.9262	2.89344	4.97038	0.000126097	0.00763911	Cla97C10G192650	Cla97Chr10	20492520	20492897	+	378	protein_coding	- && - && -	-
Cla97C01G013550	4.53631	7.42114	49.9763	0	0	0	20.6446	0	6.8424	0.000127289	0.00768422	Cla97C01G013550	Cla97Chr01	27377306	27381191	+	1514	protein_coding	- && sp|A0A2P1GIW7|SAT_CATRO Stemmadenine O-acetyltransferase OS=Catharanthus roseus OX=4058 GN=SAT PE=1 SV=1 && PF02458:Transferase family	-
Cla97C06G112640	39.0123	64.6699	6.51865	0	1.79598	3.05475	36.7336	1.61691	4.50344	0.000130004	0.0078068	Cla97C06G112640	Cla97Chr06	3695629	3696990	-	1362	protein_coding	- && sp|A7MAS5|75L17_MALDO Phloretin 4'-O-glucosyltransferase OS=Malus domestica OX=3750 GN=UGT75L17 PE=1 SV=1 && PF00201:UDP-glucoronosyl and UDP-glucosyl transferase	UDPGT
Cla97C02G042640	242.239	522.66	148.843	64.0893	101.473	72.2956	304.581	79.2859	1.94046	0.000130227	0.0078068	Cla97C02G042640	Cla97Chr02	30853794	30859247	+	1035	protein_coding	- && - && PF05678:VQ motif	-
Cla97C10G200650	127.924	234.296	118.422	29.5014	65.5532	25.4562	160.214	40.1703	1.99098	0.000132316	0.00790451	Cla97C10G200650	Cla97Chr10	30726946	30727524	+	579	protein_coding	- && sp|Q9C891|DIR20_ARATH Dirigent protein 20 OS=Arabidopsis thaliana OX=3702 GN=DIR20 PE=2 SV=1 && PF03018:Dirigent-like protein	-
Cla97C06G120660	6425.24	15.9024	343.316	0	13.4698	1.01825	2261.48	4.82936	8.86583	0.000134084	0.00798242	Cla97C06G120660	Cla97Chr06	22939066	22940770	-	1362	protein_coding	- && sp|Q00451|PRF1_SOLLC 36.4 kDa proline-rich protein OS=Solanum lycopersicum OX=4081 GN=TPRP-F1 PE=2 SV=1 && PF14547:Hydrophobic seed protein	-
Cla97C07G136260	823.795	3271.66	1905.62	468.971	622.306	640.478	2000.36	577.252	1.7928	0.000139667	0.00828608	Cla97C07G136260	Cla97Chr07	23226307	23230047	+	1605	protein_coding	- && sp|E9L7A5|PAT_PETHY Bifunctional aspartate aminotransferase and glutamate/aspartate-prephenate aminotransferase OS=Petunia hybrida OX=4102 GN=PPA-AT PE=1 SV=1 && PF00155:Aminotransferase class I and II	Aminotran_1_2
Cla97C05G102860	48.9922	49.8276	49.9763	196.337	96.0848	146.628	49.5987	146.35	-1.56002	0.000140412	0.00828934	Cla97C05G102860	Cla97Chr05	31051915	31052343	-	429	protein_coding	- && - && -	-
Cla97C03G051490	397.381	278.823	491.072	90.5388	60.1652	185.321	389.092	112.008	1.79794	0.000140685	0.00828934	Cla97C03G051490	Cla97Chr03	645629	649424	+	1134	protein_coding	- && sp|P48626|FAD3E_TOBAC Omega-3 fatty acid desaturase, endoplasmic reticulum OS=Nicotiana tabacum OX=4097 GN=FAD3 PE=2 SV=1 && PF11960:Domain of unknown function (DUF3474)|PF00487:Fatty acid desaturase	-
Cla97C11G218580	138.811	169.626	541.048	1520.85	1529.27	658.807	283.162	1236.31	-2.12716	0.000142562	0.00835905	Cla97C11G218580	Cla97Chr11	24836831	24841670	+	303	protein_coding	- && - && PF08132:S-adenosyl-l-methionine decarboxylase leader peptide	-
Cla97C02G035440	2118.46	6688.57	965.847	392.674	845.905	688.336	3257.62	642.305	2.34236	0.00014284	0.00835905	Cla97C02G035440	Cla97Chr02	11728668	11734270	+	2247	protein_coding	- && sp|Q339N5|CSLH1_ORYSJ Cellulose synthase-like protein H1 OS=Oryza sativa subsp. japonica OX=39947 GN=CSLH1 PE=2 SV=2 && PF03552:Cellulose synthase	-
Cla97C07G135950	772.988	208.852	204.251	49.8472	128.412	37.6752	395.364	71.9783	2.45615	0.000145343	0.00845123	Cla97C07G135950	Cla97Chr07	22141272	22142360	+	939	protein_coding	- && sp|Q9FH57|GATA5_ARATH GATA transcription factor 5 OS=Arabidopsis thaliana OX=3702 GN=GATA5 PE=2 SV=1 && PF00320:GATA zinc finger	GATA
Cla97C08G158210	51.714	71.0309	60.8407	11.1902	18.8578	18.3285	61.1952	16.1255	1.91999	0.000145397	0.00845123	Cla97C08G158210	Cla97Chr08	25658116	25659093	+	369	protein_coding	- && sp|P29448|TRXH1_ARATH Thioredoxin H1 OS=Arabidopsis thaliana OX=3702 GN=TRX1 PE=1 SV=1 && PF00085:Thioredoxin	-
Cla97C08G146940	731.254	1169.36	581.246	249.236	357.399	360.46	827.286	322.365	1.35942	0.000147417	0.00853979	Cla97C08G146940	Cla97Chr08	7601128	7607957	-	990	protein_coding	- && - && -	-
Cla97C03G059350	107.057	256.559	161.88	71.2103	30.5316	35.6387	175.165	45.7935	1.93676	0.000148982	0.00860144	Cla97C03G059350	Cla97Chr03	8780470	8780940	-	471	protein_coding	- && sp|Q94ID6|ERF81_ARATH Ethylene-responsive transcription factor 12 OS=Arabidopsis thaliana OX=3702 GN=ERF12 PE=1 SV=1 && PF00847:AP2 domain	AP2
Cla97C05G103560	159.678	61.4894	6.51865	0	5.38793	6.10949	75.8954	3.83247	4.30342	0.000150383	0.00865333	Cla97C05G103560	Cla97Chr05	31695009	31702028	+	2489	protein_coding	- && sp|Q39547|CUCM1_CUCME Cucumisin OS=Cucumis melo OX=3656 PE=1 SV=1 && PF17766:Fibronectin type-III domain|PF00082:Subtilase family	Peptidase_S8
Cla97C03G065230	375.607	736.813	72.7916	68.1584	82.615	21.3832	395.07	57.3855	2.78228	0.000161855	0.00928241	Cla97C03G065230	Cla97Chr03	28718428	28719647	-	717	protein_coding	- && sp|Q9ZUF7|LOR6_ARATH Protein LURP-one-related 6 OS=Arabidopsis thaliana OX=3702 GN=At2g05910 PE=2 SV=1 && PF04525:LURP-one-related	-
Cla97C02G038880	100.706	16.9626	6.51865	0	0.897989	3.05475	41.3958	1.31758	4.98568	0.000164787	0.00941914	Cla97C02G038880	Cla97Chr02	26432708	26436033	-	1179	protein_coding	- && sp|A2YW91|PLP2_ORYSI Patatin-like protein 2 OS=Oryza sativa subsp. indica OX=39946 GN=PLP2 PE=3 SV=1 && PF01734:Patatin-like phospholipase	-
Cla97C02G045450	122.48	28.6244	15.2102	5.08645	2.69397	7.12774	55.4384	4.96939	3.49073	0.000166966	0.00951206	Cla97C02G045450	Cla97Chr02	33492402	33492584	+	183	protein_coding	- && sp|P49078|ASNS1_ARATH Asparagine synthetase [glutamine-hydrolyzing] 1 OS=Arabidopsis thaliana OX=3702 GN=ASN1 PE=2 SV=2 && -	-
Cla97C02G048830	1879.85	2851.84	2290.22	697.861	1334.41	896.059	2340.63	976.11	1.26144	0.000168789	0.00955271	Cla97C02G048830	Cla97Chr02	36361950	36366871	-	2704	protein_coding	- && sp|Q6NLB1|FB118_ARATH F-box protein At2g26850 OS=Arabidopsis thaliana OX=3702 GN=At2g26850 PE=2 SV=1 && PF00646:F-box domain	F-box
Cla97C07G137000	14996.1	6532.72	12482.1	1934.89	5301.73	3367.35	11337	3534.65	1.68135	0.000170488	0.00961722	Cla97C07G137000	Cla97Chr07	24463748	24465067	+	1320	protein_coding	- && sp|Q9ZVA4|EP1L3_ARATH EP1-like glycoprotein 3 OS=Arabidopsis thaliana OX=3702 GN=At1g78850 PE=1 SV=1 && PF01453:D-mannose binding lectin	B_lectin
Cla97C01G019720	2854.25	5065.46	2216.34	13012.2	5592.67	13379.8	3378.68	10661.5	-1.65788	0.000174504	0.0098116	Cla97C01G019720	Cla97Chr01	32640679	32646053	+	2742	protein_coding	- && sp|Q9FKW4|CDPKS_ARATH Calcium-dependent protein kinase 28 OS=Arabidopsis thaliana OX=3702 GN=CPK28 PE=1 SV=1 && PF13499:EF-hand domain pair|PF00069:Protein kinase domain	Pkinase
Cla97C05G082930	118.851	91.174	86.9153	38.657	35.9195	33.6022	98.9802	36.0596	1.45844	0.000178256	0.00997908	Cla97C05G082930	Cla97Chr05	2198746	2202041	-	1449	protein_coding	- && sp|Q84R10|PME36_ARATH Probable pectinesterase/pectinesterase inhibitor 36 OS=Arabidopsis thaliana OX=3702 GN=PME36 PE=2 SV=2 && PF04043:Plant invertase/pectin methylesterase inhibitor|PF01095:Pectinesterase	-
Cla97C05G082430	322.986	97.535	148.843	21.3631	55.6753	50.9124	189.788	42.6503	2.15335	0.000178643	0.00997908	Cla97C05G082430	Cla97Chr05	1805582	1811764	+	726	protein_coding	- && sp|O64645|SOC1_ARATH MADS-box protein SOC1 OS=Arabidopsis thaliana OX=3702 GN=SOC1 PE=1 SV=1 && PF00319:SRF-type transcription factor (DNA-binding and dimerisation domain)|PF01486:K-box region	K-box
Cla97C01G019790	270.364	208.852	147.756	1195.32	538.793	392.026	208.991	708.712	-1.76089	0.000183089	0.0101614	Cla97C01G019790	Cla97Chr01	32697999	32710026	+	2042	protein_coding	- && sp|A0A1P8B554|THLP1_ARATH Thaumatin-like protein 1 OS=Arabidopsis thaliana OX=3702 GN=TLP1 PE=2 SV=1 && PF00314:Thaumatin family	Thaumatin
Cla97C02G044520	39.9196	33.9252	8.69153	0	2.69397	1.01825	27.5121	1.2374	4.43823	0.000188918	0.0104177	Cla97C02G044520	Cla97Chr02	32712668	32715973	+	1011	protein_coding	- && sp|Q6R0A6|MYB63_ARATH Transcription factor MYB63 OS=Arabidopsis thaliana OX=3702 GN=MYB63 PE=1 SV=1 && PF00249:Myb-like DNA-binding domain	Myb_DNA-binding
Cla97C02G028510	632.362	1014.58	486.726	353	214.619	214.85	711.221	260.823	1.44752	0.00019325	0.0105209	Cla97C02G028510	Cla97Chr02	2023931	2028431	-	810	protein_coding	- && sp|Q69KJ0|RTL3_ORYSJ Ribonuclease 3-like protein 3 OS=Oryza sativa subsp. japonica OX=39947 GN=Os06g0358800 PE=2 SV=1 && PF00636:Ribonuclease III domain	Ribonuclease_3
Cla97C01G001560	148.791	201.431	70.6187	667.342	303.52	448.029	140.28	472.964	-1.75267	0.000193526	0.0105209	Cla97C01G001560	Cla97Chr01	1451865	1452635	+	771	protein_coding	- && - && -	-
Cla97C04G077250	731.254	315.928	229.239	121.058	147.27	107.934	425.474	125.421	1.76267	0.000193846	0.0105209	Cla97C04G077250	Cla97Chr04	24787637	24791813	-	2383	protein_coding	- && - && PF12146:Serine aminopeptidase, S33	-
Cla97C06G112150	132.46	113.437	105.385	537.129	679.777	146.628	117.094	454.511	-1.95651	0.000202255	0.0109428	Cla97C06G112150	Cla97Chr06	3083760	3085489	+	1092	protein_coding	- && - && -	-
Cla97C09G165050	1565.94	1425.92	2936.65	5834.16	4768.32	4159.55	1976.17	4920.67	-1.31627	0.000205239	0.0110359	Cla97C09G165050	Cla97Chr09	2391199	2392926	+	963	protein_coding	- && - && -	-
Cla97C06G119890	12.7017	85.8732	4.34577	1.01729	0	1.01825	34.3069	0.678513	5.69625	0.000205856	0.0110359	Cla97C06G119890	Cla97Chr06	21544279	21549518	+	1005	protein_coding	- && - && PF04832:SOUL heme-binding protein|PF10184:Uncharacterized conserved protein (DUF2358)	-
Cla97C03G053390	1087.81	1700.5	702.928	381.484	536.099	384.898	1163.75	434.16	1.42218	0.000207346	0.0110788	Cla97C03G053390	Cla97Chr03	2587888	2596793	-	1041	protein_coding	- && sp|Q9SK08|LBD11_ARATH LOB domain-containing protein 11 OS=Arabidopsis thaliana OX=3702 GN=LBD11 PE=2 SV=2 && PF03195:Lateral organ boundaries (LOB) domain	-
Cla97C05G108720	759.379	592.631	489.985	226.856	343.93	242.343	613.998	271.043	1.17939	0.000209579	0.0111635	Cla97C05G108720	Cla97Chr05	35343023	35343901	+	696	protein_coding	- && - && -	-
Cla97C03G065080	22.6816	50.8878	19.556	224.821	56.5733	179.212	31.0418	153.535	-2.30709	0.000213056	0.0113137	Cla97C03G065080	Cla97Chr03	28609564	28610181	+	618	protein_coding	- && sp|Q84QC2|ERF17_ARATH Ethylene-responsive transcription factor ERF017 OS=Arabidopsis thaliana OX=3702 GN=ERF017 PE=2 SV=1 && PF00847:AP2 domain	AP2
Cla97C08G156700	113.408	72.0911	109.731	267.547	213.721	214.85	98.4098	232.04	-1.23605	0.000216065	0.0114181	Cla97C08G156700	Cla97Chr08	24428769	24432636	+	3591	protein_coding	- && sp|Q9SG02|RDR6_ARATH RNA-dependent RNA polymerase 6 OS=Arabidopsis thaliana OX=3702 GN=RDR6 PE=1 SV=1 && PF05183:RNA dependent RNA polymerase	-
Cla97C11G208930	398.288	55.1285	70.6187	35.6052	23.3477	11.2007	174.679	23.3845	2.90242	0.00021639	0.0114181	Cla97C11G208930	Cla97Chr11	2523043	2523480	-	438	protein_coding	- && sp|Q9LV58|MBF1C_ARATH Multiprotein-bridging factor 1c OS=Arabidopsis thaliana OX=3702 GN=MBF1C PE=1 SV=1 && PF01381:Helix-turn-helix|PF08523:Multiprotein bridging factor 1	HTH_3
Cla97C05G103940	1271.08	1375.03	240.104	159.715	285.56	213.832	962.07	219.702	2.13041	0.000217014	0.0114181	Cla97C05G103940	Cla97Chr05	31960014	31960899	+	795	protein_coding	- && sp|P38892|CRG1_YEAST Probable S-adenosylmethionine-dependent methyltransferase CRG1 OS=Saccharomyces cerevisiae (strain ATCC 204508 / S288c) OX=559292 GN=CRG1 PE=1 SV=1 && PF08241:Methyltransferase domain	Methyltransf_11
Cla97C02G034820	103.428	231.115	57.5814	36.6224	21.5517	28.511	130.708	28.895	2.17911	0.000223432	0.01172	Cla97C02G034820	Cla97Chr02	9804121	9804369	+	249	protein_coding	- && - && -	-
Cla97C01G019200	59.8793	57.2488	0	0	0.897989	0	39.0427	0.29933	6.80356	0.000225553	0.0117676	Cla97C01G019200	Cla97Chr01	32215758	32218542	+	1107	protein_coding	- && sp|A4ZDG8|BSMT3_PETHY S-adenosyl-L-methionine:benzoic acid/salicylic acid carboxyl methyltransferase 3 OS=Petunia hybrida OX=4102 GN=BSMT3 PE=2 SV=1 && PF03492:SAM dependent carboxyl methyltransferase	-
Cla97C11G214595	311.191	326.53	139.065	21.3631	89.7989	9.16424	258.929	40.1087	2.68625	0.000226095	0.0117676	Cla97C11G214595	Cla97Chr11	7989039	7990502	-	742	protein_coding	- && sp|Q9FYA2|WRK75_ARATH Probable WRKY transcription factor 75 OS=Arabidopsis thaliana OX=3702 GN=WRKY75 PE=1 SV=1 && PF03106:WRKY DNA -binding domain	WRKY
Cla97C02G045455	6913.34	266.101	744.213	65.1066	152.658	112.007	2641.22	109.924	4.58647	0.000226392	0.0117676	Cla97C02G045455	Cla97Chr02	33493283	33496341	+	1773	protein_coding	- && sp|P49078|ASNS1_ARATH Asparagine synthetase [glutamine-hydrolyzing] 1 OS=Arabidopsis thaliana OX=3702 GN=ASN1 PE=2 SV=2 && PF00733:Asparagine synthase|PF13537:Glutamine amidotransferase domain	-
Cla97C11G217600	171.473	57.2488	89.0882	6.10374	23.3477	28.511	105.937	19.3208	2.45468	0.00022916	0.0118756	Cla97C11G217600	Cla97Chr11	21981776	21986737	-	1122	protein_coding	- && sp|O64566|PIRL6_ARATH Plant intracellular Ras-group-related LRR protein 6 OS=Arabidopsis thaliana OX=3702 GN=PIRL6 PE=2 SV=1 && PF13855:Leucine rich repeat	-
Cla97C08G160110	385.587	656.241	209.683	1341.81	853.089	2159.71	417.17	1451.53	-1.79876	0.000230084	0.0118876	Cla97C08G160110	Cla97Chr08	26922380	26923084	-	705	protein_coding	- && sp|Q96289|ZAT10_ARATH Zinc finger protein ZAT10 OS=Arabidopsis thaliana OX=3702 GN=ZAT10 PE=2 SV=1 && PF13912:C2H2-type zinc finger	-
Cla97C01G020950	874.601	1160.88	1075.58	3123.08	1475.4	3162.68	1037.02	2587.05	-1.31889	0.000231858	0.0119435	Cla97C01G020950	Cla97Chr01	33375899	33377545	+	1647	protein_coding	- && sp|Q9M0M5|SCL13_ARATH Scarecrow-like protein 13 OS=Arabidopsis thaliana OX=3702 GN=SCL13 PE=2 SV=2 && PF03514:GRAS domain family	GRAS
Cla97C09G175380	410.99	503.577	85.8289	61.0374	94.2888	64.1497	333.465	73.1586	2.18788	0.00023314	0.0119736	Cla97C09G175380	Cla97Chr09	14146426	14148325	-	1101	protein_coding	- && sp|Q9LTC0|PBL19_ARATH Probable serine/threonine-protein kinase PBL19 OS=Arabidopsis thaliana OX=3702 GN=PBL19 PE=1 SV=1 && PF07714:Protein tyrosine kinase	Pkinase_Tyr
Cla97C10G201630	80.7464	673.203	32.5933	11.1902	44.8994	6.10949	262.181	20.733	3.65593	0.00023864	0.0122197	Cla97C10G201630	Cla97Chr10	31674491	31676955	-	1125	protein_coding	- && sp|Q94KL7|SILD_FORIN Secoisolariciresinol dehydrogenase (Fragment) OS=Forsythia intermedia OX=55183 PE=1 SV=1 && PF13561:Enoyl-(Acyl carrier protein) reductase	-
Cla97C06G123370	60.7866	1.06016	8.69153	0	0	0	23.5128	0	7.036	0.000244472	0.0124811	Cla97C06G123370	Cla97Chr06	25668325	25671265	-	471	protein_coding	- && sp|Q8S8N6|PLA2A_ARATH Phospholipase A2-alpha OS=Arabidopsis thaliana OX=3702 GN=PLA2-ALPHA PE=1 SV=1 && -	-
Cla97C09G164930	96.1699	54.0683	4.34577	0	5.38793	1.01825	51.528	2.13539	4.5641	0.000245995	0.0124888	Cla97C09G164930	Cla97Chr09	2313413	2313664	+	252	protein_coding	- && - && -	-
Cla97C05G088600	221.372	21.2033	51.0628	0	8.0819	12.219	97.8794	6.76696	3.85395	0.000246073	0.0124888	Cla97C05G088600	Cla97Chr05	6700213	6700803	-	294	protein_coding	- && - && -	-
novel.124	0	0	0	13.2248	13.4698	11.2007	0	12.6318	-6.08079	0.000250372	0.0126696	-	Cla97Chr03	15431130	15431803	-	674	-	- && - && -	-
Cla97C01G011870	407.361	1023.06	257.487	137.334	184.986	142.555	562.635	154.958	1.85981	0.000252649	0.0127473	Cla97C01G011870	Cla97Chr01	24251324	24252202	+	879	protein_coding	- && sp|D3U717|AROD3_PETHY Arogenate dehydratase 3 OS=Petunia hybrida OX=4102 GN=ADT3 PE=1 SV=1 && PF00800:Prephenate dehydratase	-
Cla97C03G064950	2312.61	4893.71	1865.42	547.302	1311.06	953.081	3023.91	937.149	1.68988	0.000253997	0.0127474	Cla97C03G064950	Cla97Chr03	28419865	28436327	-	3177	protein_coding	- && sp|Q9SMZ4|AASS_ARATH Alpha-aminoadipic semialdehyde synthase OS=Arabidopsis thaliana OX=3702 GN=LKR/SDH PE=1 SV=1 && PF04455:LOR/SDH bifunctional enzyme conserved region|PF03435:Saccharopine dehydrogenase NADP binding domain|PF05222:Alanine dehydrogenase/PNT, N-terminal domain|PF16653:Saccharopine dehydrogenase C-terminal domain	Saccharop_dh
Cla97C05G088300	463.611	162.205	177.09	56.9682	61.9612	100.807	267.635	73.2454	1.87128	0.000254134	0.0127474	Cla97C05G088300	Cla97Chr05	6419033	6424282	+	637	protein_coding	- && sp|Q9LUV2|POP3_ARATH Stress-response A/B barrel domain-containing protein HS1 OS=Arabidopsis thaliana OX=3702 GN=HS1 PE=1 SV=1 && PF07876:Stress responsive A/B Barrel Domain	-
Cla97C05G090480	461.797	319.109	976.711	106.815	208.333	200.595	585.872	171.915	1.76823	0.000256245	0.012816	Cla97C05G090480	Cla97Chr05	8581165	8583971	-	951	protein_coding	- && sp|O49814|BCH2_CAPAN Beta-carotene hydroxylase 2, chloroplastic OS=Capsicum annuum OX=4072 GN=CA2 PE=1 SV=2 && PF04116:Fatty acid hydroxylase superfamily	-
Cla97C10G199110	139.718	297.906	124.941	9.15561	65.5532	12.219	187.522	28.9759	2.68773	0.000258966	0.0128929	Cla97C10G199110	Cla97Chr10	29049353	29060263	+	1626	protein_coding	- && sp|O80668|AVT1A_ARATH Amino acid transporter AVT1A OS=Arabidopsis thaliana OX=3702 GN=AVT1A PE=2 SV=2 && PF01490:Transmembrane amino acid transporter protein	Aa_trans
Cla97C09G167390	13.6089	13.7821	9.77798	0	0	0	12.3897	0	6.1093	0.00026661	0.0132191	Cla97C09G167390	Cla97Chr09	4179543	4181024	-	543	protein_coding	- && - && -	-
Cla97C10G196960	127.924	71.0309	0	0	2.69397	2.0365	66.3183	1.57682	5.38154	0.000269268	0.0133125	Cla97C10G196960	Cla97Chr10	26777800	26779735	+	1533	protein_coding	- && sp|O49432|QRT3_ARATH Polygalacturonase QRT3 OS=Arabidopsis thaliana OX=3702 GN=QRT3 PE=2 SV=1 && PF12708:Pectate lyase superfamily protein	-
Cla97C01G018280	510.789	431.486	633.396	1379.45	917.744	1020.28	525.224	1105.82	-1.07412	0.000277517	0.0136811	Cla97C01G018280	Cla97Chr01	31546659	31547978	-	1320	protein_coding	- && - && -	-
Cla97C05G098270	120.666	187.649	122.768	456.763	344.828	262.708	143.694	354.766	-1.30455	0.000287923	0.0141534	Cla97C05G098270	Cla97Chr05	27511863	27516584	-	750	protein_coding	- && - && -	-
Cla97C09G172920	909.985	1484.23	1462.35	5253.29	2114.76	3108.71	1285.52	3492.25	-1.44191	0.000293761	0.0143721	Cla97C09G172920	Cla97Chr09	9482658	9483842	-	1185	protein_coding	- && sp|Q9CAK4|ROH1_ARATH Protein ROH1 OS=Arabidopsis thaliana OX=3702 GN=ROH1 PE=1 SV=1 && PF05633:Protein BYPASS1-related	-
Cla97C03G066260	4543.57	1361.25	670.335	526.956	538.793	418.5	2191.72	494.75	2.14741	0.00029404	0.0143721	Cla97C03G066260	Cla97Chr03	29667969	29671408	+	1365	protein_coding	- && sp|O82200|MIOX2_ARATH Inositol oxygenase 2 OS=Arabidopsis thaliana OX=3702 GN=MIOX2 PE=2 SV=2 && PF05153:Myo-inositol oxygenase	-
Cla97C07G131550	2002.33	1227.67	922.389	655.135	447.198	571.237	1384.13	557.857	1.31151	0.000298383	0.014543	Cla97C07G131550	Cla97Chr07	3138579	3141806	+	1417	protein_coding	- && sp|P52409|E13B_WHEAT Glucan endo-1,3-beta-glucosidase OS=Triticum aestivum OX=4565 GN=GLC1 PE=2 SV=1 && PF00332:Glycosyl hydrolases family 17|PF07983:X8 domain	Glyco_hydro_17
Cla97C02G033140	629.64	174.927	436.75	31.536	38.6135	160.883	413.772	77.0109	2.42713	0.000309109	0.0149388	Cla97C02G033140	Cla97Chr02	6489713	6493920	-	1431	protein_coding	- && sp|Q8W3M4|Y4744_ARATH Uncharacterized protein At4g06744 OS=Arabidopsis thaliana OX=3702 GN=At4g06744 PE=2 SV=1 && -	-
Cla97C05G089940	45.3631	80.5724	74.9645	214.648	195.762	132.372	66.9667	180.927	-1.43733	0.000312471	0.015054	Cla97C05G089940	Cla97Chr05	8165845	8167645	-	477	protein_coding	- && - && -	-
Cla97C03G067000	284.881	516.299	215.115	1182.09	634.878	1072.22	338.765	963.062	-1.50735	0.000313243	0.015054	Cla97C03G067000	Cla97Chr03	30518150	30520811	-	1464	protein_coding	- && sp|B5X570|NAC14_ARATH NAC domain-containing protein 14 OS=Arabidopsis thaliana OX=3702 GN=NAC014 PE=2 SV=1 && PF02365:No apical meristem (NAM) protein	NAM
Cla97C07G143960	131.553	21.2033	110.817	8.13832	20.6537	12.219	87.8578	13.6703	2.68013	0.000314754	0.0150845	Cla97C07G143960	Cla97Chr07	31424088	31425359	-	1071	protein_coding	- && sp|P33543|TMKL1_ARATH Putative kinase-like protein TMKL1 OS=Arabidopsis thaliana OX=3702 GN=TMKL1 PE=1 SV=1 && PF07714:Protein tyrosine kinase	Pkinase_Tyr
Cla97C09G174110	104.335	57.2488	29.3339	13.2248	15.2658	6.10949	63.6393	11.5334	2.46249	0.000324182	0.0154932	Cla97C09G174110	Cla97Chr09	10721089	10722743	+	1260	protein_coding	- && sp|Q8LED3|TBL3_ARATH Protein trichome birefringence-like 3 OS=Arabidopsis thaliana OX=3702 GN=TBL3 PE=2 SV=1 && PF14416:PMR5 N terminal Domain|PF13839:GDSL/SGNH-like Acyl-Esterase family found in Pmr5 and Cas1p	-
Cla97C01G021490	81.6537	74.2114	21.7288	13.2248	8.0819	11.2007	59.198	10.8358	2.45541	0.000328995	0.0156502	Cla97C01G021490	Cla97Chr01	33697107	33699548	-	1188	protein_coding	- && sp|Q700D9|MYBF_ARATH Putative Myb family transcription factor At1g14600 OS=Arabidopsis thaliana OX=3702 GN=At1g14600 PE=2 SV=2 && -	-
Cla97C10G198040	365.627	448.449	353.094	184.13	226.293	165.975	389.056	192.132	1.01682	0.000329703	0.0156502	Cla97C10G198040	Cla97Chr10	27896653	27897795	-	1143	protein_coding	- && sp|O49421|FB238_ARATH F-box protein At4g19940 OS=Arabidopsis thaliana OX=3702 GN=At4g19940 PE=4 SV=1 && PF07734:F-box associated	-
Cla97C11G209280	458.168	65.7301	118.422	13.2248	57.4713	8.14599	214.107	26.2807	3.02216	0.000330197	0.0156502	Cla97C11G209280	Cla97Chr11	2887827	2891097	+	1908	protein_coding	- && sp|O48786|C734A_ARATH Cytochrome P450 734A1 OS=Arabidopsis thaliana OX=3702 GN=CYP734A1 PE=2 SV=1 && PF00067:Cytochrome P450	p450
Cla97C02G033320	33.5687	127.22	176.004	14.2421	19.7558	30.5475	112.264	21.5151	2.3824	0.000331635	0.0156752	Cla97C02G033320	Cla97Chr02	6752203	6753684	-	1482	protein_coding	- && sp|A0A193AU77|GGT24_PUNGR Gallate 1-beta-glucosyltransferase 84A24 OS=Punica granatum OX=22663 GN=UGT84A24 PE=1 SV=1 && PF00201:UDP-glucoronosyl and UDP-glucosyl transferase	UDPGT
Cla97C05G108230	78.9319	50.8878	61.9272	12.2075	8.0819	24.438	63.9156	14.9091	2.10783	0.000334025	0.0157449	Cla97C05G108230	Cla97Chr05	34919151	34921546	-	1584	protein_coding	- && sp|Q9LIP3|C71BY_ARATH Cytochrome P450 71B37 OS=Arabidopsis thaliana OX=3702 GN=CYP71B37 PE=3 SV=2 && PF00067:Cytochrome P450	p450
Cla97C04G071020	1310.99	1187.38	843.079	573.752	605.244	459.23	1113.82	546.075	1.02839	0.000338704	0.0159219	Cla97C04G071020	Cla97Chr04	15934800	15939677	-	4178	protein_coding	- && sp|Q9LZA6|SDP1_ARATH Triacylglycerol lipase SDP1 OS=Arabidopsis thaliana OX=3702 GN=SDP1 PE=1 SV=1 && PF01734:Patatin-like phospholipase|PF11815:Domain of unknown function (DUF3336)	-
Cla97C05G088560	508.974	51.948	16.2966	12.2075	16.1638	23.4197	192.406	17.2637	3.47971	0.000341129	0.0159887	Cla97C05G088560	Cla97Chr05	6677813	6679042	+	969	protein_coding	- && - && -	-
Cla97C10G189580	183.267	214.153	30.4204	22.3804	35.9195	11.2007	142.613	23.1669	2.61915	0.000341984	0.0159887	Cla97C10G189580	Cla97Chr10	5871959	5877949	+	567	protein_coding	- && - && -	-
Cla97C02G033190	1061.5	1582.82	683.372	4178.01	1799.57	3660.6	1109.23	3212.73	-1.53417	0.000343073	0.0159962	Cla97C02G033190	Cla97Chr02	6522787	6526087	+	1864	protein_coding	- && - && -	-
Cla97C01G004920	3593.67	3255.76	7829.99	18264.4	8972.7	15507.9	4893.14	14248.4	-1.54199	0.000348971	0.0162271	Cla97C01G004920	Cla97Chr01	4652633	4653358	-	726	protein_coding	- && sp|Q8VY90|EF105_ARATH Ethylene-responsive transcription factor ERF105 OS=Arabidopsis thaliana OX=3702 GN=ERF105 PE=2 SV=1 && PF00847:AP2 domain	AP2
Cla97C06G119520	637.806	785.58	332.451	250.253	220.007	225.033	585.279	231.765	1.33679	0.000353878	0.016411	Cla97C06G119520	Cla97Chr06	20226376	20230022	+	1518	protein_coding	- && sp|Q56YU0|AL2C4_ARATH Aldehyde dehydrogenase family 2 member C4 OS=Arabidopsis thaliana OX=3702 GN=ALDH2C4 PE=1 SV=2 && PF00171:Aldehyde dehydrogenase family	Aldedh
Cla97C01G021180	158.771	161.145	118.422	1047.81	307.112	281.037	146.113	545.319	-1.8995	0.000359155	0.0165639	Cla97C01G021180	Cla97Chr01	33495448	33496593	-	963	protein_coding	- && sp|P54847|ACCO3_CUCME 1-aminocyclopropane-1-carboxylate oxidase 3 OS=Cucumis melo OX=3656 GN=ACO3 PE=2 SV=1 && PF14226:non-haem dioxygenase in morphine synthesis N-terminal|PF03171:2OG-Fe(II) oxygenase superfamily	2OG-FeII_Oxy
Cla97C07G136140	81.6537	83.7528	105.385	30.5187	35.0216	13.2372	90.2638	26.2592	1.77685	0.000359755	0.0165639	Cla97C07G136140	Cla97Chr07	22995638	22996315	-	678	protein_coding	- && sp|O23310|NFYB3_ARATH Nuclear transcription factor Y subunit B-3 OS=Arabidopsis thaliana OX=3702 GN=NFYB3 PE=1 SV=1 && PF00808:Histone-like transcription factor (CBF/NF-Y) and archaeal histone	-
Cla97C06G118020	560.688	1056.98	190.127	63.072	222.701	67.2044	602.599	117.659	2.35523	0.000369035	0.0169313	Cla97C06G118020	Cla97Chr06	10997203	11003476	+	1305	protein_coding	- && sp|Q8VYP9|ICML1_ARATH Probable isoprenylcysteine alpha-carbonyl methylesterase ICMEL1 OS=Arabidopsis thaliana OX=3702 GN=ICMEL1 PE=2 SV=1 && PF07859:alpha/beta hydrolase fold	Abhydrolase_3
Cla97C03G058970	33.5687	19.0829	31.5068	0	4.48994	0	28.0528	1.49665	4.17155	0.000375973	0.0172038	Cla97C03G058970	Cla97Chr03	8287207	8288021	-	815	protein_coding	- && sp|O80920|PYL4_ARATH Abscisic acid receptor PYL4 OS=Arabidopsis thaliana OX=3702 GN=PYL4 PE=1 SV=1 && PF10604:Polyketide cyclase / dehydrase and lipid transport	-
Cla97C02G028590	857.363	2786.11	866.98	5851.45	3230.07	6989.26	1503.48	5356.93	-1.83317	0.000380218	0.0173518	Cla97C02G028590	Cla97Chr02	2079724	2081109	-	1176	protein_coding	- && sp|Q9FKH6|B561P_ARATH Cytochrome b561 and DOMON domain-containing protein At5g35735 OS=Arabidopsis thaliana OX=3702 GN=At5g35735 PE=2 SV=1 && PF03188:Eukaryotic cytochrome b561|PF04526:Protein of unknown function (DUF568)	Cytochrom_B561
Cla97C05G086180	128.831	127.22	0	6.10374	1.79598	3.05475	85.3503	3.65149	4.55354	0.000382469	0.0174081	Cla97C05G086180	Cla97Chr05	4674769	4675702	-	651	protein_coding	- && sp|Q1G2Y5|LTG21_ARATH Non-specific lipid transfer protein GPI-anchored 21 OS=Arabidopsis thaliana OX=3702 GN=LTPG21 PE=2 SV=1 && PF14368:Probable lipid transfer	-
Cla97C06G112560	6220.19	22925	4075.24	1283.82	3920.62	1746.3	11073.5	2316.91	2.25676	0.000383728	0.0174081	Cla97C06G112560	Cla97Chr06	3606470	3609952	+	1888	protein_coding	- && sp|A7MAS5|75L17_MALDO Phloretin 4'-O-glucosyltransferase OS=Malus domestica OX=3750 GN=UGT75L17 PE=1 SV=1 && PF00201:UDP-glucoronosyl and UDP-glucosyl transferase	UDPGT
Cla97C01G001320	97.0771	7.42114	53.2356	5.08645	5.38793	0	52.578	3.49146	3.90508	0.000384487	0.0174081	Cla97C01G001320	Cla97Chr01	1101789	1106857	-	2080	protein_coding	- && sp|Q8GW72|FUCO1_ARATH Alpha-L-fucosidase 1 OS=Arabidopsis thaliana OX=3702 GN=FUC1 PE=1 SV=2 && PF01120:Alpha-L-fucosidase	Alpha_L_fucos
Cla97C05G093600	0.907263	1.06016	1.08644	47.8126	20.6537	5.09124	1.01796	24.5192	-4.595	0.000386411	0.0174494	Cla97C05G093600	Cla97Chr05	13024886	13025597	+	408	protein_coding	- && - && PF02362:B3 DNA binding domain	B3
Cla97C03G053960	2.72179	0	0	23.3977	78.125	4.07299	0.907263	35.1986	-5.19929	0.000391453	0.0176308	Cla97C03G053960	Cla97Chr03	3202293	3207482	+	3308	protein_coding	- && sp|Q9SJJ3|BLH8_ARATH BEL1-like homeodomain protein 8 OS=Arabidopsis thaliana OX=3702 GN=BLH8 PE=1 SV=1 && PF05920:Homeobox KN domain|PF07526:Associated with HOX	POX
Cla97C05G093445	618.753	678.504	311.809	1514.74	967.134	1676.04	536.355	1385.97	-1.36923	0.000393272	0.0176664	Cla97C05G093445	Cla97Chr05	12646226	12647554	+	1329	protein_coding	- && sp|Q5PNY6|PUB21_ARATH U-box domain-containing protein 21 OS=Arabidopsis thaliana OX=3702 GN=PUB21 PE=2 SV=1 && PF04564:U-box domain	U-box
Cla97C05G083070	1912.51	13420.6	5545.2	1484.23	1536.46	2061.95	6959.44	1694.21	2.03834	0.000400547	0.0178998	Cla97C05G083070	Cla97Chr05	2292734	2294912	-	669	protein_coding	- && sp|P32110|GSTX6_SOYBN Probable glutathione S-transferase OS=Glycine max OX=3847 GN=HSP26-A PE=2 SV=1 && PF02798:Glutathione S-transferase, N-terminal domain|PF00043:Glutathione S-transferase, C-terminal domain	GST_N
Cla97C05G105350	75.3028	181.288	53.2356	265.513	360.093	403.226	103.275	342.944	-1.73229	0.000413881	0.0184477	Cla97C05G105350	Cla97Chr05	32987122	32987523	-	402	protein_coding	- && - && -	-
Cla97C11G219090	171.473	57.2488	80.3967	35.6052	21.5517	19.3467	103.039	25.5012	2.0182	0.000420913	0.0186165	Cla97C11G219090	Cla97Chr11	25332598	25339508	-	3972	protein_coding	- && sp|Q9FWX7|AB11B_ARATH ABC transporter B family member 11 OS=Arabidopsis thaliana OX=3702 GN=ABCB11 PE=2 SV=1 && PF00005:ABC transporter|PF00664:ABC transporter transmembrane region	ABC_membrane
Cla97C09G177180	471.777	1123.77	1704.63	320.446	431.035	327.876	1100.06	359.786	1.61186	0.000425433	0.0187682	Cla97C09G177180	Cla97Chr09	26630180	26632365	+	1464	protein_coding	- && sp|F8WKW1|UGT2_GARJA 7-deoxyloganetin glucosyltransferase OS=Gardenia jasminoides OX=114476 GN=UGT85A24 PE=1 SV=1 && PF00201:UDP-glucoronosyl and UDP-glucosyl transferase	UDPGT
Cla97C07G135040	88.9118	69.9707	74.9645	30.5187	29.6336	24.438	77.949	28.1968	1.46743	0.000430405	0.0189266	Cla97C07G135040	Cla97Chr07	19547564	19549028	-	801	protein_coding	- && sp|O04609|WRK22_ARATH WRKY transcription factor 22 OS=Arabidopsis thaliana OX=3702 GN=WRKY22 PE=2 SV=1 && PF03106:WRKY DNA -binding domain	WRKY
Cla97C07G137320	5774.73	17298.7	4683.65	1692.77	3762.57	2196.36	9252.35	2550.57	1.85893	0.000432064	0.0189266	Cla97C07G137320	Cla97Chr07	24845932	24847989	+	1006	protein_coding	- && sp|P49332|GSTXC_TOBAC Probable glutathione S-transferase parC OS=Nicotiana tabacum OX=4097 GN=PARC PE=2 SV=1 && PF02798:Glutathione S-transferase, N-terminal domain|PF13410:Glutathione S-transferase, C-terminal domain	GST_N
Cla97C02G039710	91.6335	163.265	109.731	49.8472	28.7356	45.8212	121.543	41.468	1.55325	0.000432326	0.0189266	Cla97C02G039710	Cla97Chr02	27591390	27593135	-	1746	protein_coding	- && - && PF14111:Domain of unknown function (DUF4283)	-
Cla97C09G171500	17859.5	50429.8	7932.11	2288.9	9400.15	2912.19	25407.1	4867.08	2.38407	0.000436571	0.019064	Cla97C09G171500	Cla97Chr09	7929907	7935087	+	1707	protein_coding	- && sp|Q43143|PMEU1_SOLLC Pectinesterase/pectinesterase inhibitor U1 OS=Solanum lycopersicum OX=4081 GN=PMEU1 PE=2 SV=1 && PF01095:Pectinesterase|PF04043:Plant invertase/pectin methylesterase inhibitor	-
Cla97C02G040500	224.094	833.288	255.314	92.5734	153.556	101.825	437.565	115.985	1.91449	0.000443234	0.0193059	Cla97C02G040500	Cla97Chr02	28430819	28431578	+	760	protein_coding	- && - && PF15699:NPR1 interacting	-
Cla97C01G003140	1973.3	2561.35	2829.09	6831.1	3380.93	7687.78	2454.58	5966.6	-1.28146	0.000446137	0.0193678	Cla97C01G003140	Cla97Chr01	2911094	2913393	+	984	protein_coding	- && sp|Q0WQX7|RBL1_ARATH RHOMBOID-like protein 1 OS=Arabidopsis thaliana OX=3702 GN=RBL1 PE=2 SV=1 && PF01694:Rhomboid family	Rhomboid
Cla97C06G128020	41.7341	26.5041	23.9017	95.6253	89.7989	80.4416	30.7133	88.6219	-1.52236	0.000447173	0.0193678	Cla97C06G128020	Cla97Chr06	29336568	29341524	+	1575	protein_coding	- && sp|P44439|PCNB_HAEIN Poly(A) polymerase I OS=Haemophilus influenzae (strain ATCC 51907 / DSM 11121 / KW20 / Rd) OX=71421 GN=pcnB PE=3 SV=1 && PF01743:Poly A polymerase head domain|PF12627:Probable RNA and SrmB- binding site of polymerase A	-
Cla97C09G174790	78.9319	97.535	98.8662	228.89	272.989	153.756	91.7777	218.545	-1.25376	0.000448033	0.0193678	Cla97C09G174790	Cla97Chr09	12099179	12107244	-	2606	protein_coding	- && sp|Q93XM7|MCAT_ARATH Mitochondrial carnitine/acylcarnitine carrier-like protein OS=Arabidopsis thaliana OX=3702 GN=BOU PE=1 SV=1 && PF00153:Mitochondrial carrier protein	Mito_carr
Cla97C08G152300	218.65	45.587	61.9272	21.3631	26.0417	15.2737	108.722	20.8928	2.37994	0.000449527	0.0193837	Cla97C08G152300	Cla97Chr08	20644748	20651703	-	1903	protein_coding	- && - && -	-
Cla97C10G198080	1320.07	1655.97	1337.41	689.723	886.315	511.161	1437.82	695.733	1.04687	0.000451743	0.0194292	Cla97C10G198080	Cla97Chr10	27935187	27938151	-	1776	protein_coding	- && sp|Q93ZL5|CDF2_ARATH Cyclic dof factor 2 OS=Arabidopsis thaliana OX=3702 GN=CDF2 PE=1 SV=2 && PF02701:Dof domain, zinc finger	zf-Dof
Cla97C02G035010	32.6615	6.36098	14.1237	0	0.897989	0	17.7154	0.29933	5.66662	0.00045284	0.0194292	Cla97C02G035010	Cla97Chr02	10269554	10269940	+	387	protein_coding	- && sp|Q1G3I2|MIP1A_ARATH B-box domain protein 30 OS=Arabidopsis thaliana OX=3702 GN=MIP1A PE=1 SV=1 && PF00643:B-box zinc finger	zf-B_box
Cla97C05G104870	3606.37	3941.68	994.094	468.971	1242.82	447.011	2847.38	719.599	1.98416	0.000477458	0.0202941	Cla97C05G104870	Cla97Chr05	32624006	32625458	-	1074	protein_coding	- && sp|Q9FPE8|HHO3_ARATH Transcription factor HHO3 OS=Arabidopsis thaliana OX=3702 GN=HHO3 PE=1 SV=1 && -	-
Cla97C08G155195	448.188	1211.77	491.072	213.631	269.397	263.726	717.008	248.918	1.52594	0.000477716	0.0202941	Cla97C08G155195	Cla97Chr08	23241325	23243719	+	881	protein_coding	- && sp|Q02921|NO93_SOYBN Early nodulin-93 OS=Glycine max OX=3847 PE=2 SV=1 && PF03386:Early nodulin 93 ENOD93 protein	-
Cla97C08G155790	866.436	721.971	410.675	238.046	259.519	335.004	666.361	277.523	1.26427	0.000479005	0.0202987	Cla97C08G155790	Cla97Chr08	23756685	23770081	+	4227	protein_coding	- && sp|Q8VZQ0|NRX3_ARATH Probable nucleoredoxin 3 OS=Arabidopsis thaliana OX=3702 GN=At4g31240 PE=2 SV=1 && PF13905:Thioredoxin-like|PF00069:Protein kinase domain	Pkinase
Cla97C05G083460	60.7866	46.6472	67.3594	17.2939	12.5718	21.3832	58.2644	17.083	1.77457	0.000488927	0.0206683	Cla97C05G083460	Cla97Chr05	2646419	2646979	-	561	protein_coding	- && sp|Q8GT41|PLA1_PLAAC Putative invertase inhibitor OS=Platanus acerifolia OX=140101 PE=1 SV=1 && PF04043:Plant invertase/pectin methylesterase inhibitor	-
Cla97C02G028880	137.904	159.024	22.8153	20.3458	23.3477	14.2555	106.581	19.3163	2.46328	0.00050342	0.0212288	Cla97C02G028880	Cla97Chr02	2284711	2285124	-	414	protein_coding	- && - && PF13499:EF-hand domain pair	-
Cla97C08G151630	410.99	829.047	436.75	1685.65	1005.75	1487.66	558.929	1393.02	-1.31766	0.000510897	0.0214548	Cla97C08G151630	Cla97Chr08	19968468	19969628	+	1161	protein_coding	- && sp|Q9FN37|PSKR2_ARATH Phytosulfokine receptor 2 OS=Arabidopsis thaliana OX=3702 GN=PSKR2 PE=1 SV=1 && PF07714:Protein tyrosine kinase	Pkinase_Tyr
Cla97C07G144030	2241.85	1561.62	4048.08	639.875	1261.67	914.387	2617.18	938.646	1.47915	0.000511273	0.0214548	Cla97C07G144030	Cla97Chr07	31528878	31529462	-	585	protein_coding	- && sp|Q9LY05|EF106_ARATH Ethylene-responsive transcription factor ERF106 OS=Arabidopsis thaliana OX=3702 GN=ERF106 PE=2 SV=1 && PF00847:AP2 domain	AP2
Cla97C02G035460	2240.03	1101.51	2193.53	376.397	364.583	1002.97	1845.02	581.319	1.6665	0.000515143	0.0215646	Cla97C02G035460	Cla97Chr02	11832624	11838102	+	2360	protein_coding	- && sp|Q339N5|CSLH1_ORYSJ Cellulose synthase-like protein H1 OS=Oryza sativa subsp. japonica OX=39947 GN=CSLH1 PE=2 SV=2 && PF03552:Cellulose synthase	-
Cla97C10G185510	273.086	337.132	403.07	192.268	113.147	142.555	337.763	149.323	1.17807	0.000520145	0.0217211	Cla97C10G185510	Cla97Chr10	880938	882933	+	1287	protein_coding	- && sp|Q8GX29|SKI25_ARATH F-box/kelch-repeat protein SKIP25 OS=Arabidopsis thaliana OX=3702 GN=SKIP25 PE=1 SV=1 && -	-
Cla97C02G026780	48.9922	32.865	8.69153	2.03458	0	4.07299	30.1829	2.03586	3.91846	0.00052873	0.0220262	Cla97C02G026780	Cla97Chr02	541905	542449	+	273	protein_coding	- && - && -	-
Cla97C10G197410	621.475	431.486	280.302	93.5907	226.293	71.2774	444.421	130.387	1.76783	0.00053669	0.0223037	Cla97C10G197410	Cla97Chr10	27222626	27223304	+	585	protein_coding	- && sp|Q67YE6|SAP12_ARATH Zinc finger AN1 domain-containing stress-associated protein 12 OS=Arabidopsis thaliana OX=3702 GN=SAP12 PE=2 SV=2 && PF01428:AN1-like Zinc finger	zf-AN1
Cla97C07G141210	496.273	320.169	102.126	85.4524	92.4928	29.5292	306.189	69.1581	2.1461	0.000551844	0.0228783	Cla97C07G141210	Cla97Chr07	28874318	28880777	+	1926	protein_coding	- && sp|Q9SSA7|GLIP5_ARATH GDSL esterase/lipase 5 OS=Arabidopsis thaliana OX=3702 GN=GLIP5 PE=2 SV=2 && PF00657:GDSL-like Lipase/Acylhydrolase	Lipase_GDSL
Cla97C09G174380	576.112	1388.81	333.538	111.902	314.296	159.865	766.154	195.354	1.97072	0.000562531	0.0232653	Cla97C09G174380	Cla97Chr09	11217665	11226304	-	3052	protein_coding	- && sp|Q336N8|JM706_ORYSJ Lysine-specific demethylase JMJ706 OS=Oryza sativa subsp. japonica OX=39947 GN=JMJ706 PE=2 SV=1 && PF02375:jmjN domain|PF02373:JmjC domain, hydroxylase	JmjC
Cla97C11G206970	293.046	454.81	13.0373	17.2939	50.2874	6.10949	253.631	24.5636	3.36478	0.000565334	0.0232989	Cla97C11G206970	Cla97Chr11	784035	787487	-	873	protein_coding	- && sp|A3AWH5|MOF1_ORYSJ Myb family transcription factor MOF1 OS=Oryza sativa subsp. japonica OX=39947 GN=MOF1 PE=1 SV=1 && PF00249:Myb-like DNA-binding domain	Myb_DNA-binding
Cla97C10G186590	294.86	448.449	398.724	137.334	116.739	221.978	380.678	158.684	1.26292	0.000573792	0.0235611	Cla97C10G186590	Cla97Chr10	2015876	2016547	-	672	protein_coding	- && sp|Q5BLD8|MT21A_DANRE Protein N-lysine methyltransferase METTL21A OS=Danio rerio OX=7955 GN=mettl21a PE=2 SV=1 && PF10294:Lysine methyltransferase	-
Cla97C09G164590	59.8793	32.865	119.509	218.717	158.944	457.194	70.751	278.285	-1.97652	0.000579528	0.0236797	Cla97C09G164590	Cla97Chr09	2119445	2120701	+	1134	protein_coding	- && sp|O24648|G3OX_PEA Gibberellin 3-beta-dioxygenase 1 OS=Pisum sativum OX=3888 GN=LE PE=1 SV=1 && PF03171:2OG-Fe(II) oxygenase superfamily|PF14226:non-haem dioxygenase in morphine synthesis N-terminal	2OG-FeII_Oxy
Cla97C09G163420	35.3832	27.5642	36.939	9.15561	1.79598	5.09124	33.2955	5.34761	2.65315	0.000579945	0.0236797	Cla97C09G163420	Cla97Chr09	1184075	1184458	+	288	protein_coding	- && - && -	-
Cla97C05G084490	83.4682	28.6244	48.8899	14.2421	5.38793	12.219	53.6608	10.6163	2.3475	0.000580809	0.0236797	Cla97C05G084490	Cla97Chr05	3451987	3453845	-	1859	protein_coding	- && sp|P54144|AMT11_ARATH Ammonium transporter 1 member 1 OS=Arabidopsis thaliana OX=3702 GN=AMT1-1 PE=1 SV=1 && PF00909:Ammonium Transporter Family	Ammonium_transp
Cla97C09G174680	254.034	54.0683	111.903	4.06916	33.2256	29.5292	140.002	22.2746	2.65024	0.000607697	0.024659	Cla97C09G174680	Cla97Chr09	11783512	11784861	+	1350	protein_coding	- && - && -	-
Cla97C04G077970	19.0525	27.5642	33.6797	3.05187	2.69397	6.10949	26.7655	3.95178	2.76563	0.000612497	0.0247042	Cla97C04G077970	Cla97Chr04	25502508	25504424	+	1119	protein_coding	- && sp|Q8GWK7|BEE3_ARATH Transcription factor BEE 3 OS=Arabidopsis thaliana OX=3702 GN=BEE3 PE=2 SV=1 && -	-
Cla97C05G088380	39.9196	29.6846	31.5068	94.608	87.1049	79.4234	33.7036	87.0454	-1.36539	0.00061265	0.0247042	Cla97C05G088380	Cla97Chr05	6502917	6506818	+	1893	protein_coding	- && sp|Q9ASW1|B3GTG_ARATH Hydroxyproline O-galactosyltransferase GALT3 OS=Arabidopsis thaliana OX=3702 GN=GALT3 PE=2 SV=1 && PF00337:Galactoside-binding lectin|PF01762:Galactosyltransferase	Galactosyl_T
Cla97C08G152350	5832.79	11025.7	3122.43	1333.67	2465.88	2618.94	6660.31	2139.49	1.63829	0.000613119	0.0247042	Cla97C08G152350	Cla97Chr08	20709004	20711504	-	678	protein_coding	- && sp|Q8LBB7|LOG5_ARATH Cytokinin riboside 5'-monophosphate phosphoribohydrolase LOG5 OS=Arabidopsis thaliana OX=3702 GN=LOG5 PE=1 SV=1 && PF03641:Possible lysine decarboxylase	-
Cla97C06G119920	1114.12	472.833	687.718	336.723	336.746	222.996	758.223	298.822	1.34354	0.000616175	0.0247694	Cla97C06G119920	Cla97Chr06	21576695	21579804	+	1758	protein_coding	- && sp|O48780|KCS11_ARATH 3-ketoacyl-CoA synthase 11 OS=Arabidopsis thaliana OX=3702 GN=KCS11 PE=1 SV=1 && PF08392:FAE1/Type III polyketide synthase-like protein|PF08541:3-Oxoacyl-[acyl-carrier-protein (ACP)] synthase III C terminal	-
Cla97C05G107600	164.215	152.663	88.0018	53.9164	56.5733	40.7299	134.96	50.4065	1.42103	0.000622307	0.0248995	Cla97C05G107600	Cla97Chr05	34472090	34474949	-	2127	protein_coding	- && sp|Q94AJ5|PGLR5_ARATH Probable polygalacturonase At1g80170 OS=Arabidopsis thaliana OX=3702 GN=At1g80170 PE=1 SV=1 && PF00295:Glycosyl hydrolases family 28	-
Cla97C07G138430	91.6335	45.587	16.2966	7.12103	10.7759	6.10949	51.1724	8.00213	2.67514	0.000626384	0.0250045	Cla97C07G138430	Cla97Chr07	26211910	26219612	+	2099	protein_coding	- && - && -	-
Cla97C08G149330	235.888	1176.78	121.681	44.7608	119.432	101.825	511.45	88.6727	2.52732	0.000633064	0.0250965	Cla97C08G149330	Cla97Chr08	17673461	17675795	-	1375	protein_coding	- && sp|Q9LU33|GLTP3_ARATH Glycolipid transfer protein 3 OS=Arabidopsis thaliana OX=3702 GN=GLTP3 PE=2 SV=1 && PF08718:Glycolipid transfer protein (GLTP)	-
Cla97C09G180720	215.021	89.0537	84.7425	45.7781	35.9195	35.6387	129.606	39.1121	1.73137	0.000634548	0.0250975	Cla97C09G180720	Cla97Chr09	34281668	34281970	+	303	protein_coding	- && sp|Q29Q81|SMR6_ARATH Cyclin-dependent protein kinase inhibitor SMR6 OS=Arabidopsis thaliana OX=3702 GN=SMR6 PE=1 SV=1 && -	-
Cla97C11G221890	3651.73	2918.63	858.289	843.334	878.233	595.675	2476.22	772.414	1.68073	0.00064296	0.0253138	Cla97C11G221890	Cla97Chr11	27901951	27903842	-	1367	protein_coding	- && sp|Q7F2L3|NAC48_ORYSJ NAC domain-containing protein 48 OS=Oryza sativa subsp. japonica OX=39947 GN=NAC048 PE=1 SV=1 && PF02365:No apical meristem (NAM) protein	NAM
Cla97C02G032580	2304.45	1401.53	2675.91	968.46	1071.3	1027.41	2127.3	1022.39	1.05705	0.000649169	0.0254999	Cla97C02G032580	Cla97Chr02	5712175	5716596	+	1592	protein_coding	- && sp|Q9FFF6|JOX2_ARATH Jasmonate-induced oxygenase 2 OS=Arabidopsis thaliana OX=3702 GN=JOX2 PE=1 SV=1 && PF03171:2OG-Fe(II) oxygenase superfamily|PF14226:non-haem dioxygenase in morphine synthesis N-terminal	2OG-FeII_Oxy
Cla97C08G154800	1068.76	934.003	425.885	210.579	378.951	92.6606	809.548	227.397	1.83127	0.000671163	0.0261858	Cla97C08G154800	Cla97Chr08	22876431	22877306	+	876	protein_coding	- && sp|Q9LTA2|AHL17_ARATH AT-hook motif nuclear-localized protein 17 OS=Arabidopsis thaliana OX=3702 GN=AHL17 PE=2 SV=1 && PF03479:Plants and Prokaryotes Conserved (PCC) domain	-
Cla97C11G223940	647.786	454.81	133.632	99.6944	140.984	107.934	412.076	116.204	1.82634	0.000671196	0.0261858	Cla97C11G223940	Cla97Chr11	29726267	29728591	+	1598	protein_coding	- && sp|K4PW38|RSS3_ORYSJ Protein RICE SALT SENSITIVE 3 OS=Oryza sativa subsp. japonica OX=39947 GN=RSS3 PE=1 SV=1 && PF14215:bHLH-MYC and R2R3-MYB transcription factors N-terminal	-
Cla97C05G089160	3220.78	3768.88	6273.11	2146.48	2167.74	1923.47	4420.93	2079.23	1.0882	0.00067647	0.0263318	Cla97C05G089160	Cla97Chr05	7402765	7412854	-	2067	protein_coding	- && sp|O04887|PME2_CITSI Pectinesterase 2 OS=Citrus sinensis OX=2711 GN=PECS-2.1 PE=2 SV=1 && PF04043:Plant invertase/pectin methylesterase inhibitor|PF01095:Pectinesterase	-
Cla97C01G016280	3317.86	7764.63	420.453	622.582	924.03	521.343	3834.31	689.318	2.47565	0.000682707	0.026489	Cla97C01G016280	Cla97Chr01	30030479	30038228	-	4128	protein_coding	- && sp|W8JMU7|CYQ32_CATRO Cytochrome P450 81Q32 OS=Catharanthus roseus OX=4058 GN=CYP81Q32 PE=2 SV=1 && PF07714:Protein tyrosine kinase|PF00067:Cytochrome P450|PF12819:Malectin-like domain	p450
Cla97C01G003360	1548.7	4457.98	2253.28	921.665	1264.37	499.96	2753.32	895.331	1.62045	0.000686335	0.026489	Cla97C01G003360	Cla97Chr01	3169498	3171921	+	1420	protein_coding	- && sp|A9YF60|SGR_CAPAN Protein STAY-GREEN homolog, chloroplastic OS=Capsicum annuum OX=4072 GN=SGR PE=1 SV=2 && PF12638:Staygreen protein	-
Cla97C01G001410	485.386	927.642	153.188	2369.27	1124.28	2725.85	522.072	2073.13	-1.98941	0.000687468	0.026489	Cla97C01G001410	Cla97Chr01	1222109	1222360	-	252	protein_coding	- && - && -	-
Cla97C04G079320	34.476	59.3691	83.656	0	12.5718	9.16424	59.167	7.24536	3.01925	0.00068872	0.026489	Cla97C04G079320	Cla97Chr04	26574435	26575730	+	1296	protein_coding	- && sp|Q9SWI1|PKS1_ARATH Protein PHYTOCHROME KINASE SUBSTRATE 1 OS=Arabidopsis thaliana OX=3702 GN=PKS1 PE=1 SV=2 && -	-
Cla97C06G124360	623.29	151.603	927.821	124.109	139.188	181.248	567.571	148.182	1.93753	0.000690467	0.026489	Cla97C06G124360	Cla97Chr06	26544768	26546880	-	1101	protein_coding	- && sp|Q8RWD0|COL16_ARATH Zinc finger protein CONSTANS-LIKE 16 OS=Arabidopsis thaliana OX=3702 GN=COL16 PE=1 SV=2 && PF00643:B-box zinc finger|PF06203:CCT motif	CCT
Cla97C01G003090	478.127	71.0309	22.8153	38.657	8.97989	14.2555	190.658	20.6308	3.21149	0.000691284	0.026489	Cla97C01G003090	Cla97Chr01	2884982	2885889	-	729	protein_coding	- && sp|P83958|TLP_ACTCC Thaumatin-like protein OS=Actinidia chinensis var. chinensis OX=1590841 GN=TLP PE=1 SV=2 && PF00314:Thaumatin family	Thaumatin
Cla97C01G001750	80.7464	64.6699	38.0255	11.1902	18.8578	19.3467	61.1473	16.4649	1.89312	0.000695587	0.0265234	Cla97C01G001750	Cla97Chr01	1584060	1585308	+	1041	protein_coding	- && sp|Q680C0|GDL62_ARATH GDSL esterase/lipase At4g10955 OS=Arabidopsis thaliana OX=3702 GN=At4g10955 PE=2 SV=1 && PF01764:Lipase (class 3)	Lipase_3
Cla97C01G005520	169.658	41.3463	334.624	17.2939	35.0216	49.8942	181.876	34.0699	2.41603	0.00069565	0.0265234	Cla97C01G005520	Cla97Chr01	5254552	5257125	-	1498	protein_coding	- && sp|Q39110|GAOX1_ARATH Gibberellin 20 oxidase 1 OS=Arabidopsis thaliana OX=3702 GN=GA20OX1 PE=2 SV=2 && PF03171:2OG-Fe(II) oxygenase superfamily|PF14226:non-haem dioxygenase in morphine synthesis N-terminal	2OG-FeII_Oxy
Cla97C07G141150	259.477	61.4894	20.6424	8.13832	22.4497	15.2737	113.87	15.2873	2.89563	0.000697099	0.0265234	Cla97C07G141150	Cla97Chr07	28846076	28848620	-	1404	protein_coding	- && - && PF03763:Remorin, C-terminal region	-
Cla97C07G141890	590.628	2086.4	966.933	4781.26	2039.33	5653.32	1214.65	4157.97	-1.77545	0.000698359	0.0265234	Cla97C07G141890	Cla97Chr07	29425903	29427650	-	1086	protein_coding	- && sp|Q9SUP6|WRK53_ARATH Probable WRKY transcription factor 53 OS=Arabidopsis thaliana OX=3702 GN=WRKY53 PE=1 SV=1 && PF03106:WRKY DNA -binding domain	WRKY
Cla97C11G218670	1569.56	2141.53	2556.4	901.319	1271.55	911.332	2089.16	1028.07	1.02263	0.000700877	0.0265234	Cla97C11G218670	Cla97Chr11	24930370	24951727	+	3260	protein_coding	- && sp|Q9FT97|AGAL1_ARATH Alpha-galactosidase 1 OS=Arabidopsis thaliana OX=3702 GN=AGAL1 PE=2 SV=1 && PF17801:Alpha galactosidase C-terminal beta sandwich domain|PF16499:Alpha galactosidase A	-
Cla97C08G158220	25.4034	32.865	15.2102	3.05187	4.48994	2.0365	24.4929	3.19277	2.92917	0.000701433	0.0265234	Cla97C08G158220	Cla97Chr08	25659112	25660112	+	327	protein_coding	- && - && -	-
Cla97C05G092380	48.9922	194.01	103.212	624.616	163.434	693.427	115.405	493.826	-2.09829	0.000704491	0.0265806	Cla97C05G092380	Cla97Chr05	10463822	10464655	+	834	protein_coding	- && sp|Q9SZ06|EF109_ARATH Ethylene-responsive transcription factor ERF109 OS=Arabidopsis thaliana OX=3702 GN=ERF109 PE=1 SV=1 && PF00847:AP2 domain	AP2
Cla97C11G210920	1558.68	923.402	859.375	527.974	572.019	348.241	1113.82	482.744	1.20626	0.000709197	0.0266997	Cla97C11G210920	Cla97Chr11	4283537	4283995	-	459	protein_coding	- && sp|C0Z2L5|BZP44_ARATH bZIP transcription factor 44 OS=Arabidopsis thaliana OX=3702 GN=BZIP44 PE=1 SV=1 && PF00170:bZIP transcription factor	bZIP_1
Cla97C02G049880	28.1251	26.5041	2.17288	0	0.897989	0	18.934	0.29933	5.7608	0.000720232	0.0270106	Cla97C02G049880	Cla97Chr02	37219242	37220839	+	1231	protein_coding	- && sp|Q9LEH3|PER15_IPOBA Peroxidase 15 OS=Ipomoea batatas OX=4120 GN=pod PE=1 SV=1 && PF00141:Peroxidase	-
novel.359	44.4559	87.9935	15.2102	1.01729	9.87788	6.10949	49.2199	5.66822	3.10736	0.000720597	0.0270106	-	Cla97Chr09	28343915	28345611	+	939	-	- && - && -	-
Cla97C07G131780	53.5285	26.5041	1.08644	1.01729	0.897989	0	27.0397	0.638426	5.39265	0.000730791	0.0272153	Cla97C07G131780	Cla97Chr07	3429214	3431264	-	1506	protein_coding	- && sp|Q9CAY3|GPAT5_ARATH Glycerol-3-phosphate acyltransferase 5 OS=Arabidopsis thaliana OX=3702 GN=GPAT5 PE=1 SV=1 && -	-
Cla97C01G010580	1066.94	820.566	166.226	207.527	172.414	52.9489	684.577	144.297	2.24616	0.000731783	0.0272153	Cla97C01G010580	Cla97Chr01	16123569	16124792	-	963	protein_coding	- && sp|C7G304|GOLS2_SOLLC Galactinol synthase 2 OS=Solanum lycopersicum OX=4081 GN=GOLS2 PE=2 SV=1 && PF01501:Glycosyl transferase family 8	Glyco_transf_8
Cla97C09G175110	657.766	657.301	1018	1318.41	1540.95	1875.61	777.687	1578.32	-1.02141	0.000731966	0.0272153	Cla97C09G175110	Cla97Chr09	13088549	13108274	-	2610	protein_coding	- && sp|Q40546|KPYG_TOBAC Pyruvate kinase isozyme G, chloroplastic OS=Nicotiana tabacum OX=4097 PE=2 SV=1 && PF00224:Pyruvate kinase, barrel domain|PF02887:Pyruvate kinase, alpha/beta domain	PK
Cla97C06G115540	2387.92	2411.87	929.994	976.599	503.772	520.325	1909.93	666.898	1.51821	0.000732386	0.0272153	Cla97C06G115540	Cla97Chr06	6564132	6568868	-	1611	protein_coding	- && sp|Q94AZ2|STP13_ARATH Sugar transport protein 13 OS=Arabidopsis thaliana OX=3702 GN=STP13 PE=1 SV=2 && PF00083:Sugar (and other) transporter	Sugar_tr
Cla97C03G058240	53.5285	112.377	89.0882	31.536	24.2457	27.4927	84.998	27.7581	1.61386	0.000736618	0.0273136	Cla97C03G058240	Cla97Chr03	7557180	7557710	+	531	protein_coding	- && sp|Q9FKK2|AGL62_ARATH Agamous-like MADS-box protein AGL62 OS=Arabidopsis thaliana OX=3702 GN=AGL62 PE=1 SV=1 && PF00319:SRF-type transcription factor (DNA-binding and dimerisation domain)	SRF-TF
Cla97C07G137140	2891.45	2683.27	752.904	659.204	749.821	692.409	2109.21	700.478	1.59036	0.000745525	0.0275844	Cla97C07G137140	Cla97Chr07	24570604	24571266	-	663	protein_coding	- && sp|Q9SPB3|RL10_VITRI 60S ribosomal protein L10 OS=Vitis riparia OX=96939 GN=RPL10 PE=2 SV=1 && PF00252:Ribosomal protein L16p/L10e	-
Cla97C07G139710	233.167	245.958	118.422	61.0374	85.3089	82.4781	199.182	76.2748	1.38485	0.000747296	0.0275884	Cla97C07G139710	Cla97Chr07	27476119	27477544	+	1426	protein_coding	- && sp|Q9C942|CSE_ARATH Caffeoylshikimate esterase OS=Arabidopsis thaliana OX=3702 GN=CSE PE=1 SV=1 && PF12146:Serine aminopeptidase, S33	-
Cla97C01G019700	15.4235	152.663	10.8644	6.10374	6.28592	1.01825	59.6504	4.4693	3.73205	0.000748841	0.0275884	Cla97C01G019700	Cla97Chr01	32587770	32591137	-	705	protein_coding	- && sp|Q9SD24|Y3122_ARATH WEB family protein At3g51220 OS=Arabidopsis thaliana OX=3702 GN=At3g51220 PE=2 SV=1 && -	-
Cla97C03G066240	122.48	57.2488	114.076	243.132	258.621	217.905	97.9352	239.886	-1.29109	0.000751833	0.0276395	Cla97C03G066240	Cla97Chr03	29652843	29657973	+	1855	protein_coding	- && sp|Q84XG9|ILL1_ORYSI IAA-amino acid hydrolase ILR1-like 1 OS=Oryza sativa subsp. indica OX=39946 GN=ILL1 PE=2 SV=1 && PF01546:Peptidase family M20/M25/M40	Peptidase_M20
Cla97C10G205870	1927.93	3680.88	1138.59	7514.72	4154.1	8226.43	2249.14	6631.75	-1.56001	0.000772849	0.0282912	Cla97C10G205870	Cla97Chr10	34754063	34756736	+	1428	protein_coding	- && sp|Q6IEQ7|WRK24_ORYSJ WRKY transcription factor WRKY24 OS=Oryza sativa subsp. japonica OX=39947 GN=WRKY24 PE=2 SV=1 && PF03106:WRKY DNA -binding domain	WRKY
Cla97C10G193290	521.676	333.951	131.459	73.2449	136.494	42.7664	329.029	84.1685	1.96579	0.000780517	0.0284789	Cla97C10G193290	Cla97Chr10	21663187	21663432	+	246	protein_coding	- && - && -	-
Cla97C01G014100	1019.76	624.436	157.534	129.196	212.823	70.2591	600.578	137.426	2.12725	0.000781287	0.0284789	Cla97C01G014100	Cla97Chr01	27851925	27858813	-	1252	protein_coding	- && sp|Q9FG13|CXE15_ARATH Probable carboxylesterase 15 OS=Arabidopsis thaliana OX=3702 GN=CXE15 PE=2 SV=1 && PF07859:alpha/beta hydrolase fold	Abhydrolase_3
Cla97C10G196980	1281.96	1221.31	720.311	2197.35	1956.72	2420.38	1074.53	2191.48	-1.02791	0.00078745	0.0286429	Cla97C10G196980	Cla97Chr10	26801442	26812252	+	2037	protein_coding	- && sp|F4J117|LSF1_ARATH Phosphoglucan phosphatase LSF1, chloroplastic OS=Arabidopsis thaliana OX=3702 GN=LSF1 PE=1 SV=1 && PF00782:Dual specificity phosphatase, catalytic domain|PF16561:Glycogen recognition site of AMP-activated protein kinase	DSPc
Cla97C03G058190	2509.49	214.153	2252.19	1.01729	47.5934	98.7701	1658.61	49.1269	5.07733	0.000793923	0.0288174	Cla97C03G058190	Cla97Chr03	7520971	7523182	+	771	protein_coding	- && sp|P27493|CB22_TOBAC Chlorophyll a-b binding protein 21, chloroplastic OS=Nicotiana tabacum OX=4097 GN=CAB21 PE=2 SV=1 && PF00504:Chlorophyll A-B binding protein	-
Cla97C06G115530	132.46	43.4667	110.817	28.4841	29.6336	23.4197	95.5814	27.1792	1.81475	0.00079599	0.0288316	Cla97C06G115530	Cla97Chr06	6553658	6555668	-	558	protein_coding	- && sp|P80728|MAVI_CUCPE Mavicyanin OS=Cucurbita pepo OX=3663 PE=1 SV=1 && PF02298:Plastocyanin-like domain	Cu_bind_like
Cla97C00G000260	43.5486	57.2488	0	1.01729	0.897989	0	33.5991	0.638426	5.70526	0.000805108	0.0291006	Cla97C00G000260	Cla97Scf016	41227	41691	-	465	protein_coding	- && - && -	-
novel.302	0	0	0	15.2594	7.18391	10.1825	0	10.8752	-5.86306	0.00081606	0.0294346	-	Cla97Chr07	7603202	7603741	-	514	-	- && - && -	-
Cla97C10G205180	764.823	135.701	970.192	125.127	120.33	205.686	623.572	150.381	2.05227	0.000825201	0.029622	Cla97C10G205180	Cla97Chr10	34315434	34318740	-	1512	protein_coding	- && sp|O80437|GPAT6_ARATH Glycerol-3-phosphate 2-O-acyltransferase 6 OS=Arabidopsis thaliana OX=3702 GN=GPAT6 PE=1 SV=1 && PF12710:haloacid dehalogenase-like hydrolase|PF01553:Acyltransferase	Acyltransferase
Cla97C05G099540	1424.4	2425.65	1598.16	5675.46	2605.07	4760.31	1816.07	4346.95	-1.25921	0.000826883	0.029622	Cla97C05G099540	Cla97Chr05	28583365	28584927	-	933	protein_coding	- && sp|A0A1P8B554|THLP1_ARATH Thaumatin-like protein 1 OS=Arabidopsis thaliana OX=3702 GN=TLP1 PE=2 SV=1 && PF00314:Thaumatin family	Thaumatin
Cla97C05G086820	133.368	550.224	415.021	1914.54	914.152	916.424	366.204	1248.37	-1.76992	0.000827067	0.029622	Cla97C05G086820	Cla97Chr05	5101195	5103719	-	1709	protein_coding	- && sp|Q94ID2|IPT5_ARATH Adenylate isopentenyltransferase 5, chloroplastic OS=Arabidopsis thaliana OX=3702 GN=IPT5 PE=1 SV=2 && PF01715:IPP transferase	IPPT
Cla97C11G219900	1709.28	3169.89	1930.61	858.593	1272.45	997.884	2269.93	1042.98	1.1217	0.000829367	0.029622	Cla97C11G219900	Cla97Chr11	25947331	25957962	-	3653	protein_coding	- && sp|Q5ZMT7|ADCK1_CHICK AarF domain-containing protein kinase 1 OS=Gallus gallus OX=9031 GN=ADCK1 PE=2 SV=1 && PF03109:ABC1 family|PF00144:Beta-lactamase	Beta-lactamase
Cla97C10G187400	54.4358	532.202	658.384	108.85	59.2673	71.2774	415.007	79.7982	2.37873	0.000830296	0.029622	Cla97C10G187400	Cla97Chr10	3203634	3204014	-	381	protein_coding	- && sp|Q9SU34|ERLL2_ARATH pEARLI1-like lipid transfer protein 2 OS=Arabidopsis thaliana OX=3702 GN=At4g12490 PE=2 SV=1 && PF14547:Hydrophobic seed protein	-
Cla97C05G086170	875.509	1583.88	1384.13	662.256	669.9	532.544	1281.17	621.566	1.04311	0.000832298	0.029622	Cla97C05G086170	Cla97Chr05	4672040	4673840	+	618	protein_coding	- && sp|O23714|PSB2A_ARATH Proteasome subunit beta type-2-A OS=Arabidopsis thaliana OX=3702 GN=PBD1 PE=1 SV=1 && PF00227:Proteasome subunit	Proteasome
Cla97C06G122390	257.663	243.837	74.9645	73.2449	52.9813	39.7117	192.155	55.3126	1.79762	0.000833306	0.029622	Cla97C06G122390	Cla97Chr06	24750898	24754912	-	2154	protein_coding	- && sp|Q6YU51|DXS2_ORYSJ Probable 1-deoxy-D-xylulose-5-phosphate synthase 2, chloroplastic OS=Oryza sativa subsp. japonica OX=39947 GN=Os07g0190000 PE=2 SV=1 && PF02779:Transketolase, pyrimidine binding domain|PF13292:1-deoxy-D-xylulose-5-phosphate synthase|PF02780:Transketolase, C-terminal domain	-
novel.227	55.343	80.5724	23.9017	3.05187	8.97989	15.2737	53.2724	9.10183	2.5499	0.000839181	0.029708	-	Cla97Chr05	20698914	20721651	-	1131	-	- && - && -	-
Cla97C11G224420	4054.56	6012.18	1418.89	605.288	1756.47	414.427	3828.54	925.394	2.04846	0.000845193	0.0297982	Cla97C11G224420	Cla97Chr11	30125676	30126827	+	966	protein_coding	- && sp|A0A3Q7HH64|JA2L_SOLLC NAC domain-containing protein JA2L OS=Solanum lycopersicum OX=4081 GN=JA2L PE=2 SV=1 && PF02365:No apical meristem (NAM) protein	NAM
Cla97C11G214440	156.956	55.1285	294.426	46.7953	13.4698	44.8029	168.837	35.0227	2.27195	0.000849681	0.0298952	Cla97C11G214440	Cla97Chr11	7804081	7806501	-	1254	protein_coding	- && sp|P03938|YCF68_MAIZE Uncharacterized protein ycf68 OS=Zea mays OX=4577 GN=ycf68 PE=3 SV=2 && -	-
Cla97C08G156790	127.017	455.87	52.1492	22.3804	51.1854	44.8029	211.679	39.4562	2.42219	0.000864595	0.0302986	Cla97C08G156790	Cla97Chr08	24484200	24485463	-	624	protein_coding	- && sp|Q93WC4|IAA29_ARATH Auxin-responsive protein IAA29 OS=Arabidopsis thaliana OX=3702 GN=IAA29 PE=1 SV=2 && PF02309:AUX/IAA family	-
Cla97C05G101080	96.1699	16.9626	60.8407	7.12103	11.6739	12.219	57.9911	10.338	2.48852	0.000871408	0.0304328	Cla97C05G101080	Cla97Chr05	29740449	29745399	-	3165	protein_coding	- && sp|Q8LGM7|MOCOS_SOLLC Molybdenum cofactor sulfurase OS=Solanum lycopersicum OX=4081 GN=FLACCA PE=2 SV=1 && -	-
Cla97C11G222920	690.427	262.92	1585.12	89.5215	140.984	332.967	846.155	187.824	2.17169	0.000872036	0.0304328	Cla97C11G222920	Cla97Chr11	28905432	28906974	+	768	protein_coding	- && sp|Q00451|PRF1_SOLLC 36.4 kDa proline-rich protein OS=Solanum lycopersicum OX=4081 GN=TPRP-F1 PE=2 SV=1 && PF14547:Hydrophobic seed protein	-
Cla97C10G200350	2772.6	1633.71	10785.1	1060.02	1569.68	1157.75	5063.8	1262.48	2.00388	0.000893222	0.0309593	Cla97C10G200350	Cla97Chr10	30446804	30453833	+	1341	protein_coding	- && sp|Q8GZC3|FAD2_VERFO Delta(12)-fatty-acid desaturase FAD2 OS=Vernicia fordii OX=73154 GN=FAD2 PE=1 SV=1 && PF11960:Domain of unknown function (DUF3474)|PF00487:Fatty acid desaturase	-
Cla97C09G184090	1658.48	1622.05	683.372	303.152	668.104	159.865	1321.3	377.04	1.8087	0.00089432	0.0309593	Cla97C09G184090	Cla97Chr09	37218771	37220000	+	1044	protein_coding	- && sp|Q9LDD1|BRG3_ARATH Probable BOI-related E3 ubiquitin-protein ligase 3 OS=Arabidopsis thaliana OX=3702 GN=BRG3 PE=1 SV=1 && PF13920:Zinc finger, C3HC4 type (RING finger)	-
novel.34	5.44358	67.8504	31.5068	1.01729	5.38793	1.01825	34.9336	2.47449	3.79292	0.000902543	0.0311812	-	Cla97Chr01	18745718	18746124	-	294	-	- && - && -	-
Cla97C02G033650	1155.85	1424.86	739.867	3775.16	1628.05	2884.7	1106.86	2762.64	-1.31944	0.000913597	0.0314369	Cla97C02G033650	Cla97Chr02	7188068	7190166	-	1140	protein_coding	- && sp|O81760|P2C63_ARATH Probable protein phosphatase 2C 63 OS=Arabidopsis thaliana OX=3702 GN=At4g33920 PE=2 SV=1 && PF00481:Protein phosphatase 2C	PP2C
Cla97C05G102330	35.3832	32.865	16.2966	133.265	46.6954	142.555	28.1816	107.505	-1.92692	0.000916499	0.0314738	Cla97C05G102330	Cla97Chr05	30638887	30639504	-	618	protein_coding	- && - && -	-
Cla97C09G172720	1473.39	885.236	118.422	91.5561	269.397	56.0037	825.684	138.985	2.56995	0.000927011	0.0316665	Cla97C09G172720	Cla97Chr09	9216900	9217985	+	1086	protein_coding	- && - && PF04554:Extensin-like region	-
Cla97C05G084080	3349.61	8505.68	2567.26	1537.13	1985.45	1543.66	4807.52	1688.75	1.50927	0.000927608	0.0316665	Cla97C05G084080	Cla97Chr05	3122346	3131411	-	1491	protein_coding	- && sp|Q43621|GSHRC_PEA Glutathione reductase, cytosolic OS=Pisum sativum OX=3888 PE=2 SV=1 && PF07992:Pyridine nucleotide-disulphide oxidoreductase|PF02852:Pyridine nucleotide-disulphide oxidoreductase, dimerisation domain	Pyr_redox_2
Cla97C11G224750	18.1453	60.4293	2.17288	0	1.79598	0	26.9158	0.598659	5.422	0.000927634	0.0316665	Cla97C11G224750	Cla97Chr11	30422377	30425175	-	1305	protein_coding	- && - && -	-
Cla97C08G160670	480.849	160.085	617.099	23.3977	54.7773	173.102	419.344	83.7591	2.32452	0.000936974	0.0317849	Cla97C08G160670	Cla97Chr08	27431991	27434507	+	1283	protein_coding	- && sp|Q9LVS0|KUA1_ARATH Transcription factor KUA1 OS=Arabidopsis thaliana OX=3702 GN=KUA1 PE=1 SV=1 && PF00249:Myb-like DNA-binding domain	Myb_DNA-binding
Cla97C01G008760	799.299	640.338	819.177	330.619	464.26	215.869	752.938	336.916	1.15947	0.000938492	0.0317849	Cla97C01G008760	Cla97Chr01	9448426	9451311	+	1266	protein_coding	- && sp|P49293|PSY_CUCME Phytoene synthase, chloroplastic OS=Cucumis melo OX=3656 GN=PSY PE=2 SV=1 && PF00494:Squalene/phytoene synthase	-
Cla97C06G111450	509.882	553.405	273.783	971.512	849.497	1110.91	445.69	977.306	-1.13227	0.000944355	0.0319207	Cla97C06G111450	Cla97Chr06	2211148	2235210	+	924	protein_coding	- && sp|Q7Y040|EJ2_SOLLC MADS-box protein EJ2 OS=Solanum lycopersicum OX=4081 GN=EJ2 PE=1 SV=1 && PF00319:SRF-type transcription factor (DNA-binding and dimerisation domain)	SRF-TF
Cla97C03G058710	794.762	719.85	663.816	2036.61	1083.87	1353.25	726.143	1491.25	-1.03789	0.000962135	0.0324402	Cla97C03G058710	Cla97Chr03	8011117	8014293	-	2283	protein_coding	- && sp|Q9C7R6|PUB17_ARATH U-box domain-containing protein 17 OS=Arabidopsis thaliana OX=3702 GN=PUB17 PE=2 SV=1 && PF04564:U-box domain	U-box
Cla97C06G113630	200.505	337.132	273.783	115.971	109.555	147.646	270.473	124.391	1.12039	0.000963497	0.0324402	Cla97C06G113630	Cla97Chr06	4546837	4556548	+	1554	protein_coding	- && sp|Q8RWC9|CIPK1_ARATH CBL-interacting serine/threonine-protein kinase 1 OS=Arabidopsis thaliana OX=3702 GN=CIPK1 PE=1 SV=2 && PF03822:NAF domain|PF00069:Protein kinase domain	Pkinase
Cla97C10G199260	825.609	1056.98	742.04	310.273	562.141	286.128	874.877	386.181	1.17904	0.000976524	0.0328146	Cla97C10G199260	Cla97Chr10	29180708	29184637	-	1692	protein_coding	- && sp|O48922|C98A2_SOYBN Cytochrome P450 98A2 OS=Glycine max OX=3847 GN=CYP98A2 PE=2 SV=1 && PF00067:Cytochrome P450	p450
Cla97C10G193870	78.9319	39.226	31.5068	6.10374	14.3678	12.219	49.8882	10.8968	2.19338	0.000980539	0.0328853	Cla97C10G193870	Cla97Chr10	22717184	22725374	-	1620	protein_coding	- && sp|Q9C942|CSE_ARATH Caffeoylshikimate esterase OS=Arabidopsis thaliana OX=3702 GN=CSE PE=1 SV=1 && PF12146:Serine aminopeptidase, S33	-
Cla97C05G081960	325.707	275.642	508.455	140.386	186.782	173.102	369.935	166.757	1.14864	0.000983722	0.0329279	Cla97C05G081960	Cla97Chr05	1518318	1521731	+	1470	protein_coding	- && sp|Q9M2C9|SKIP4_ARATH F-box/kelch-repeat protein SKIP4 OS=Arabidopsis thaliana OX=3702 GN=SKIP4 PE=1 SV=1 && PF01344:Kelch motif|PF00646:F-box domain	Kelch_1
Cla97C01G009540	638.713	609.593	97.7798	136.317	94.2888	106.916	448.695	112.507	1.99637	0.000990481	0.0330898	Cla97C01G009540	Cla97Chr01	11395347	11396843	+	558	protein_coding	- && sp|Q9SA16|P2A09_ARATH Protein PHLOEM PROTEIN 2-LIKE A9 OS=Arabidopsis thaliana OX=3702 GN=PP2A9 PE=2 SV=1 && PF14299:Phloem protein 2	-
Cla97C03G064730	798.391	239.597	1023.43	198.372	162.536	276.964	687.139	212.624	1.69268	0.00100988	0.0336726	Cla97C03G064730	Cla97Chr03	28177096	28180149	-	210	protein_coding	- && - && -	-
Cla97C06G119230	134.275	378.478	42.3712	40.6916	41.3075	32.584	185.041	38.1943	2.2759	0.00101425	0.0337529	Cla97C06G119230	Cla97Chr06	17674393	17675499	+	954	protein_coding	- && sp|Q9S7Y1|BH030_ARATH Transcription factor bHLH30 OS=Arabidopsis thaliana OX=3702 GN=BHLH30 PE=1 SV=1 && PF00010:Helix-loop-helix DNA-binding domain	HLH
Cla97C10G199380	799.299	1003.97	1223.33	2949.12	1514.01	2076.21	1008.87	2179.78	-1.11156	0.00101725	0.0337873	Cla97C10G199380	Cla97Chr10	29345347	29346057	+	711	protein_coding	- && sp|O80683|CAB25_ARATH Calmodulin-binding protein 25 OS=Arabidopsis thaliana OX=3702 GN=CAMBP25 PE=1 SV=1 && PF05678:VQ motif	-
Cla97C02G032910	1221.18	3325.73	71.7052	42.7262	129.31	94.6971	1539.54	88.9112	4.11371	0.00102304	0.0338788	Cla97C02G032910	Cla97Chr02	6128769	6130605	-	750	protein_coding	- && sp|Q43095|CAMT_POPTM Caffeoyl-CoA O-methyltransferase OS=Populus tremuloides OX=3693 PE=2 SV=1 && PF01596:O-methyltransferase	-
Cla97C08G160410	55.343	15.9024	49.9763	6.10374	9.87788	6.10949	40.4073	7.3637	2.45194	0.00102394	0.0338788	Cla97C08G160410	Cla97Chr08	27189059	27190715	+	1181	protein_coding	- && sp|Q6NKN9|BH074_ARATH Transcription factor bHLH74 OS=Arabidopsis thaliana OX=3702 GN=BHLH74 PE=1 SV=1 && -	-
Cla97C01G020620	77.1173	22.2634	60.8407	11.1902	14.3678	10.1825	53.4072	11.9135	2.16358	0.00103742	0.0341903	Cla97C01G020620	Cla97Chr01	33193671	33197047	-	2501	protein_coding	- && sp|F4JSV3|EDA40_ARATH Probable E3 ubiquitin-protein ligase EDA40 OS=Arabidopsis thaliana OX=3702 GN=EDA40 PE=2 SV=1 && PF13519:von Willebrand factor type A domain|PF13639:Ring finger domain	-
Cla97C08G147415	0.907263	1.06016	16.2966	44.7608	81.717	41.7482	6.08802	56.0753	-3.22234	0.00103932	0.0341903	Cla97C08G147415	Cla97Chr08	12205602	12207947	-	819	protein_coding	- && sp|P98184|RIP2_BRYDI Ribosome-inactivating protein bryodin II OS=Bryonia dioica OX=3652 PE=1 SV=1 && PF00161:Ribosome inactivating protein	-
Cla97C07G141340	1498.8	3399.94	621.445	606.305	403.197	601.785	1840.06	537.096	1.77661	0.00105685	0.0346563	Cla97C07G141340	Cla97Chr07	28974607	28975426	-	636	protein_coding	- && sp|Q9C9E3|TI11B_ARATH Protein TIFY 11B OS=Arabidopsis thaliana OX=3702 GN=TIFY11B PE=1 SV=1 && PF06200:tify domain|PF09425:Divergent CCT motif	Zim
novel.320	37.1978	44.5268	33.6797	6.10374	8.97989	13.2372	38.4681	9.44029	2.02768	0.00105752	0.0346563	-	Cla97Chr08	16256996	16259974	+	1697	-	- && - && -	-
Cla97C05G108290	450.002	692.286	658.384	1769.07	827.946	1547.74	600.224	1381.58	-1.20291	0.00106962	0.0349415	Cla97C05G108290	Cla97Chr05	34990970	34992310	-	1341	protein_coding	- && sp|O48716|JGB_ARATH Protein JINGUBANG OS=Arabidopsis thaliana OX=3702 GN=JGB PE=1 SV=1 && -	-
Cla97C01G022320	81.6537	69.9707	27.161	3.05187	12.5718	17.3102	59.5951	10.978	2.44045	0.00107028	0.0349415	Cla97C01G022320	Cla97Chr01	34091804	34093235	-	1155	protein_coding	- && sp|Q9LDR8|MY102_ARATH Transcription factor MYB102 OS=Arabidopsis thaliana OX=3702 GN=MYB102 PE=2 SV=1 && PF00249:Myb-like DNA-binding domain	Myb_DNA-binding
Cla97C09G177770	43.5486	191.889	6.51865	1.01729	12.5718	6.10949	80.6522	6.56621	3.6098	0.00107267	0.0349533	Cla97C09G177770	Cla97Chr09	29320581	29321117	-	537	protein_coding	- && - && -	-
Cla97C09G183480	44.4559	19.0829	2.17288	0	0.897989	1.01825	21.9039	0.638746	5.08904	0.00109545	0.0354938	Cla97C09G183480	Cla97Chr09	36720953	36722126	-	708	protein_coding	- && sp|P24548|PGLR_OENOR Exopolygalacturonase (Fragment) OS=Oenothera organensis OX=3945 PE=2 SV=1 && PF00295:Glycosyl hydrolases family 28	-
Cla97C03G066620	8017.48	8223.68	5421.34	2723.29	2931.04	4699.22	7220.84	3451.18	1.06513	0.00111097	0.035814	Cla97C03G066620	Cla97Chr03	30112378	30121432	+	1496	protein_coding	- && - && -	-
Cla97C09G170280	1206.66	1032.6	212.943	62.0547	310.704	30.5475	817.4	134.435	2.60303	0.00111533	0.035814	Cla97C09G170280	Cla97Chr09	6637185	6641933	-	1071	protein_coding	- && sp|Q84MB3|ACCH1_ARATH 1-aminocyclopropane-1-carboxylate oxidase homolog 1 OS=Arabidopsis thaliana OX=3702 GN=At1g06620 PE=2 SV=1 && PF14226:non-haem dioxygenase in morphine synthesis N-terminal|PF03171:2OG-Fe(II) oxygenase superfamily	2OG-FeII_Oxy
Cla97C02G036650	9.07263	81.6325	24.9882	183.112	114.943	276.964	38.5644	191.673	-2.31658	0.0011157	0.035814	Cla97C02G036650	Cla97Chr02	21229021	21229922	-	588	protein_coding	- && - && -	-
Cla97C03G058010	36.2905	142.062	78.2238	31.536	11.6739	10.1825	85.5254	17.7974	2.26619	0.00111757	0.035814	Cla97C03G058010	Cla97Chr03	7202351	7203002	-	435	protein_coding	- && sp|Q8LBM2|TIF5A_ARATH Protein TIFY 5A OS=Arabidopsis thaliana OX=3702 GN=TIFY5A PE=1 SV=1 && PF06200:tify domain|PF09425:Divergent CCT motif	Zim
Cla97C06G114460	229.537	693.346	416.107	1142.42	816.272	2061.95	446.33	1340.21	-1.58664	0.00112349	0.0359286	Cla97C06G114460	Cla97Chr06	5364339	5365067	-	729	protein_coding	- && sp|Q8L9T5|ATL2_ARATH RING-H2 finger protein ATL2 OS=Arabidopsis thaliana OX=3702 GN=ATL2 PE=2 SV=2 && PF13639:Ring finger domain	-
Cla97C05G094380	25.4034	247.018	174.917	517.801	342.134	1487.66	149.113	782.532	-2.39272	0.00113172	0.0361078	Cla97C05G094380	Cla97Chr05	16295026	16298119	+	573	protein_coding	- && sp|Q96500|LIRP1_ARATH Light-regulated protein 1, chloroplastic OS=Arabidopsis thaliana OX=3702 GN=LIR1 PE=1 SV=1 && PF07207:Light regulated protein Lir1	-
Cla97C05G090510	605.144	504.637	297.685	883.008	906.071	1590.5	469.156	1126.53	-1.26314	0.00113329	0.0361078	Cla97C05G090510	Cla97Chr05	8611333	8614982	-	849	protein_coding	- && sp|Q8H0W3|RVE6_ARATH Protein REVEILLE 6 OS=Arabidopsis thaliana OX=3702 GN=RVE6 PE=2 SV=1 && -	-
Cla97C07G137840	1951.52	2593.16	3071.37	9556.42	3210.31	6743.86	2538.68	6503.53	-1.35717	0.00116513	0.0370539	Cla97C07G137840	Cla97Chr07	25498656	25500819	+	1386	protein_coding	- && sp|K4CI52|ABAH2_SOLLC Abscisic acid 8'-hydroxylase CYP707A2 OS=Solanum lycopersicum OX=4081 GN=CYP707A2 PE=2 SV=1 && PF00067:Cytochrome P450	p450
Cla97C04G075070	763.008	534.322	340.056	181.078	256.825	260.672	545.795	232.858	1.22928	0.00120259	0.0381745	Cla97C04G075070	Cla97Chr04	22657615	22663036	+	2565	protein_coding	- && sp|Q9M353|CHX20_ARATH Cation/H(+) antiporter 20 OS=Arabidopsis thaliana OX=3702 GN=CHX20 PE=2 SV=1 && PF00999:Sodium/hydrogen exchanger family	Na_H_Exchanger
Cla97C08G154730	6988.65	6809.42	3528.76	2256.35	2592.49	3202.39	5775.61	2683.74	1.10578	0.00121808	0.0385242	Cla97C08G154730	Cla97Chr08	22800977	22806235	+	1989	protein_coding	- && sp|Q56X46|MSL2_ARATH Mechanosensitive ion channel protein 2, chloroplastic OS=Arabidopsis thaliana OX=3702 GN=MSL2 PE=2 SV=1 && PF00924:Mechanosensitive ion channel	-
Cla97C09G164940	380.143	287.304	219.461	122.075	167.924	104.88	295.636	131.626	1.16701	0.00123709	0.038982	Cla97C09G164940	Cla97Chr09	2321012	2322154	-	522	protein_coding	- && - && PF00903:Glyoxalase/Bleomycin resistance protein/Dioxygenase superfamily	Glyoxalase
Cla97C03G052860	78.9319	21.2033	10.8644	2.03458	7.18391	1.01825	36.9998	3.41225	3.4226	0.0012406	0.0390105	Cla97C03G052860	Cla97Chr03	1879322	1880706	+	1064	protein_coding	- && - && PF07795:Protein of unknown function (DUF1635)	-
Cla97C10G203490	489.922	409.223	533.443	152.594	294.54	226.051	477.529	224.395	1.0886	0.00124253	0.0390105	Cla97C10G203490	Cla97Chr10	33131121	33131831	-	711	protein_coding	- && - && PF04520:Senescence regulator	-
Cla97C10G186220	1840.84	2499.86	3350.59	6783.29	3646.73	6931.22	2563.76	5787.08	-1.17464	0.00125557	0.0393479	Cla97C10G186220	Cla97Chr10	1601728	1603812	+	2085	protein_coding	- && sp|A0A3Q7HRZ6|MYC2_SOLLC Transcription factor MYC2 OS=Solanum lycopersicum OX=4081 GN=MYC2 PE=1 SV=1 && PF00010:Helix-loop-helix DNA-binding domain|PF14215:bHLH-MYC and R2R3-MYB transcription factors N-terminal	HLH
Cla97C01G006560	7.2581	4.24065	4.34577	33.5706	34.1236	18.3285	5.28151	28.6742	-2.43026	0.00126546	0.0395858	Cla97C01G006560	Cla97Chr01	6491437	6492171	-	735	protein_coding	- && - && PF03754:Domain of unknown function (DUF313)	-
Cla97C10G189510	1362.71	84.813	21.7288	7.12103	22.4497	22.4015	489.75	17.3241	4.82077	0.00129668	0.040489	Cla97C10G189510	Cla97Chr10	5753112	5758083	-	933	protein_coding	- && sp|Q948T6|LGUL_ORYSJ Lactoylglutathione lyase OS=Oryza sativa subsp. japonica OX=39947 GN=GLYI-11 PE=1 SV=2 && PF00903:Glyoxalase/Bleomycin resistance protein/Dioxygenase superfamily	Glyoxalase
Cla97C09G175620	257.663	359.395	151.015	803.659	341.236	1261.61	256.024	802.168	-1.64729	0.0013083	0.0407776	Cla97C09G175620	Cla97Chr09	15112411	15113907	-	1497	protein_coding	- && sp|O23522|PLA14_ARATH Phospholipase A1-Ibeta2, chloroplastic OS=Arabidopsis thaliana OX=3702 GN=At4g16820 PE=1 SV=2 && PF01764:Lipase (class 3)	Lipase_3
Cla97C03G056900	90.7263	97.535	93.434	48.8299	29.6336	18.3285	93.8984	32.264	1.5418	0.00131668	0.0409646	Cla97C03G056900	Cla97Chr03	5535198	5540298	+	1197	protein_coding	- && sp|Q9SXA6|ENDO1_ARATH Endonuclease 1 OS=Arabidopsis thaliana OX=3702 GN=ENDO1 PE=1 SV=1 && PF02265:S1/P1 Nuclease	-
Cla97C05G106170	251.312	74.2114	202.078	47.8126	73.6351	28.511	175.867	49.9862	1.81333	0.00132434	0.0410613	Cla97C05G106170	Cla97Chr05	33519359	33522274	+	1388	protein_coding	- && sp|Q9C554|EXPA1_ARATH Expansin-A1 OS=Arabidopsis thaliana OX=3702 GN=EXPA1 PE=2 SV=1 && PF01357:Pollen allergen|PF03330:Lytic transglycolase	-
Cla97C11G220850	2658.28	4331.82	1681.81	800.607	1026.4	1569.12	2890.64	1132.04	1.35249	0.00132539	0.0410613	Cla97C11G220850	Cla97Chr11	26928598	26941281	+	2256	protein_coding	- && sp|P42066|PCKA_CUCSA Phosphoenolpyruvate carboxykinase (ATP) OS=Cucumis sativus OX=3659 GN=PCK PE=2 SV=1 && PF01293:Phosphoenolpyruvate carboxykinase	-
Cla97C04G071030	358.369	526.901	330.278	209.562	220.905	173.102	405.183	201.19	1.00941	0.00132694	0.0410613	Cla97C04G071030	Cla97Chr04	15989206	15993006	-	831	protein_coding	- && sp|P17817|P5CR_SOYBN Pyrroline-5-carboxylate reductase OS=Glycine max OX=3847 PE=2 SV=1 && PF03807:NADP oxidoreductase coenzyme F420-dependent|PF14748:Pyrroline-5-carboxylate reductase dimerisation	F420_oxidored
Cla97C10G204220	1496.08	339.252	1291.78	109.867	377.155	344.168	1042.37	277.064	1.9114	0.00137215	0.042384	Cla97C10G204220	Cla97Chr10	33666621	33672739	-	1287	protein_coding	- && sp|A0A078ISJ6|TC32B_BRANA Short-chain dehydrogenase TIC 32 B, chloroplastic OS=Brassica napus OX=3708 GN=TIC32B PE=3 SV=1 && PF00106:short chain dehydrogenase	adh_short
Cla97C02G037050	24.4961	57.2488	1.08644	1.01729	0	2.0365	27.6104	1.01793	4.79015	0.00138854	0.0426988	Cla97C02G037050	Cla97Chr02	23350357	23351273	+	720	protein_coding	- && sp|Q9LTV4|MYB10_ARATH Transcription factor MYB10 OS=Arabidopsis thaliana OX=3702 GN=MYB10 PE=2 SV=1 && PF00249:Myb-like DNA-binding domain	Myb_DNA-binding
Cla97C07G135690	0	1.06016	0	13.2248	27.8376	4.07299	0.353388	15.0451	-5.37399	0.00138979	0.0426988	Cla97C07G135690	Cla97Chr07	21461487	21464481	+	1581	protein_coding	- && sp|Q9FN75|AATPI_ARATH AAA-ATPase At5g17760 OS=Arabidopsis thaliana OX=3702 GN=At5g17760 PE=3 SV=1 && PF14363:Domain associated at C-terminal with AAA|PF00004:ATPase family associated with various cellular activities (AAA)	AAA
Cla97C02G043200	13.6089	14.8423	56.495	0	4.48994	0	28.3154	1.49665	4.19152	0.00140606	0.043083	Cla97C02G043200	Cla97Chr02	31402942	31404092	-	1074	protein_coding	- && sp|B0ZB56|OMT2_HUMLU Xanthohumol 4-O-methyltransferase OS=Humulus lupulus OX=3486 GN=OMT2 PE=1 SV=1 && PF00891:O-methyltransferase domain|PF08100:Dimerisation domain	-
Cla97C07G143770	42.6414	50.8878	17.3831	8.13832	8.97989	5.09124	36.9707	7.40315	2.31775	0.0014073	0.043083	Cla97C07G143770	Cla97Chr07	31284397	31285016	+	267	protein_coding	- && - && -	-
Cla97C11G224650	1462.51	700.767	1712.23	389.622	591.775	624.186	1291.84	535.194	1.27123	0.0014132	0.0431865	Cla97C11G224650	Cla97Chr11	30341939	30342838	-	399	protein_coding	- && sp|O96860|DYL2_DROME Dynein light chain 2, cytoplasmic OS=Drosophila melanogaster OX=7227 GN=Cdlc2 PE=1 SV=1 && PF01221:Dynein light chain type 1	-
Cla97C02G048550	194.154	143.122	272.697	76.2968	102.371	86.5511	203.324	88.4062	1.2002	0.00141659	0.0432136	Cla97C02G048550	Cla97Chr02	36109479	36111728	-	744	protein_coding	- && - && -	-
novel.33	116.13	113.437	57.5814	24.415	30.5316	42.7664	95.7161	32.571	1.55715	0.00142036	0.0432519	-	Cla97Chr01	16745140	16746780	-	1381	-	- && - && -	-
Cla97C04G077470	185.989	524.78	237.931	107.833	91.5948	140.518	316.233	113.315	1.4807	0.00142985	0.043464	Cla97C04G077470	Cla97Chr04	25045753	25052059	+	2145	protein_coding	- && sp|Q9M571|PEAMT_SPIOL Phosphoethanolamine N-methyltransferase OS=Spinacia oleracea OX=3562 GN=PEAMT PE=1 SV=1 && PF08241:Methyltransferase domain|PF13847:Methyltransferase domain	Methyltransf_11
Cla97C10G197330	35.3832	72.0911	4.34577	3.05187	4.48994	4.07299	37.2734	3.8716	3.2647	0.00145022	0.0440055	Cla97C10G197330	Cla97Chr10	27118488	27123202	-	1287	protein_coding	- && sp|Q9LRS2|TBL22_ARATH Protein ALTERED XYLOGLUCAN 4-like OS=Arabidopsis thaliana OX=3702 GN=AXY4L PE=2 SV=1 && PF13839:GDSL/SGNH-like Acyl-Esterase family found in Pmr5 and Cas1p|PF14416:PMR5 N terminal Domain	-
Cla97C11G210340	125.202	118.738	142.324	277.72	193.068	370.642	128.755	280.477	-1.1228	0.00145576	0.0440956	Cla97C11G210340	Cla97Chr11	3757240	3762775	-	903	protein_coding	- && sp|Q9FK62|SAU24_ARATH Auxin-responsive protein SAUR24 OS=Arabidopsis thaliana OX=3702 GN=SAUR24 PE=2 SV=1 && PF02519:Auxin responsive protein	Auxin_inducible
Cla97C10G202460	323.893	351.974	297.685	1011.19	475.036	627.241	324.517	704.488	-1.11795	0.0014608	0.0441705	Cla97C10G202460	Cla97Chr10	32356088	32359445	-	2573	protein_coding	- && sp|Q8GYY1|HSFA3_ARATH Heat stress transcription factor A-3 OS=Arabidopsis thaliana OX=3702 GN=HSFA3 PE=1 SV=2 && PF00447:HSF-type DNA-binding	HSF_DNA-bind
Cla97C07G132750	1509.69	1116.35	1556.87	538.146	608.836	930.679	1394.3	692.554	1.00973	0.00146916	0.0442435	Cla97C07G132750	Cla97Chr07	4885016	4887148	-	1344	protein_coding	- && sp|P48619|FAD3C_RICCO Omega-3 fatty acid desaturase, chloroplastic OS=Ricinus communis OX=3988 GN=FAD7A-1 PE=2 SV=1 && PF11960:Domain of unknown function (DUF3474)|PF00487:Fatty acid desaturase	-
Cla97C11G212620	265.828	76.3317	1572.08	3.05187	54.7773	28.511	638.08	28.78	4.46926	0.00147424	0.0442435	Cla97C11G212620	Cla97Chr11	5977503	5978447	+	735	protein_coding	- && sp|O22874|EXPA8_ARATH Expansin-A8 OS=Arabidopsis thaliana OX=3702 GN=EXPA8 PE=2 SV=1 && PF03330:Lytic transglycolase|PF01357:Pollen allergen	-
Cla97C02G047540	1807.27	1567.98	1204.86	3953.19	2177.62	3147.41	1526.7	3092.74	-1.01825	0.00147514	0.0442435	Cla97C02G047540	Cla97Chr02	35200238	35201464	-	792	protein_coding	- && sp|Q9FJH5|HIP3_ARATH Heavy metal-associated isoprenylated plant protein 3 OS=Arabidopsis thaliana OX=3702 GN=HIPP03 PE=1 SV=1 && PF00403:Heavy-metal-associated domain	HMA
Cla97C11G211300	289.417	721.971	723.57	236.011	216.415	258.635	578.319	237.021	1.28644	0.00147864	0.0442435	Cla97C11G211300	Cla97Chr11	4711651	4713313	-	1590	protein_coding	- && sp|Q8VZ80|PLT5_ARATH Polyol transporter 5 OS=Arabidopsis thaliana OX=3702 GN=PLT5 PE=1 SV=2 && PF00083:Sugar (and other) transporter	Sugar_tr
Cla97C02G045070	203.227	208.852	4.34577	13.2248	26.0417	7.12774	138.808	15.4647	3.16308	0.00148326	0.0443047	Cla97C02G045070	Cla97Chr02	33199676	33201140	-	981	protein_coding	- && sp|A7NY33|PER4_VITVI Peroxidase 4 OS=Vitis vinifera OX=29760 GN=GSVIVT00023967001 PE=1 SV=1 && PF00141:Peroxidase	-
Cla97C01G001540	20.867	82.6927	2.17288	0	3.59195	0	35.2442	1.19732	4.8336	0.00148875	0.0443678	Cla97C01G001540	Cla97Chr01	1435543	1436007	-	465	protein_coding	- && - && PF04398:Protein of unknown function, DUF538	-
Cla97C02G043260	71.6738	15.9024	17.3831	0	6.28592	3.05475	34.9864	3.11356	3.47485	0.00149053	0.0443678	Cla97C02G043260	Cla97Chr02	31468464	31469270	+	807	protein_coding	- && sp|Q9SKT1|ERF53_ARATH Ethylene-responsive transcription factor ERF053 OS=Arabidopsis thaliana OX=3702 GN=ERF053 PE=1 SV=1 && PF00847:AP2 domain	AP2
Cla97C06G115450	209.578	142.062	347.661	569.682	451.688	629.278	233.1	550.216	-1.2394	0.00150349	0.0445993	Cla97C06G115450	Cla97Chr06	6454647	6455429	-	783	protein_coding	- && sp|Q9SY06|FAF1_ARATH Protein FANTASTIC FOUR 1 OS=Arabidopsis thaliana OX=3702 GN=FAF1 PE=2 SV=1 && PF11250:Fantastic Four meristem regulator	-
Cla97C11G212650	86.19	121.919	42.3712	325.533	129.31	339.077	83.4933	264.64	-1.66322	0.00150882	0.0446803	Cla97C11G212650	Cla97Chr11	5994841	5995098	-	258	protein_coding	- && - && -	-
Cla97C04G077690	3580.06	8487.66	1959.94	1772.12	1744.79	1056.94	4675.89	1524.62	1.61675	0.00151491	0.0447835	Cla97C04G077690	Cla97Chr04	25234217	25238309	+	2154	protein_coding	- && - && -	-
Cla97C07G139900	763.008	663.662	1261.36	210.579	526.221	318.712	896.01	351.837	1.34785	0.00156077	0.0460603	Cla97C07G139900	Cla97Chr07	27677971	27679053	+	930	protein_coding	- && sp|Q9CA93|BAC2_ARATH Mitochondrial arginine transporter BAC2 OS=Arabidopsis thaliana OX=3702 GN=BAC2 PE=1 SV=1 && PF00153:Mitochondrial carrier protein	Mito_carr
Cla97C02G032745	0	0	0	6.10374	17.0618	7.12774	0	10.0978	-5.7602	0.00157657	0.0463672	Cla97C02G032745	Cla97Chr02	5924927	5926261	-	330	protein_coding	- && sp|Q9C514|RS71_ARATH 40S ribosomal protein S7-1 OS=Arabidopsis thaliana OX=3702 GN=RPS7A PE=2 SV=1 && PF01251:Ribosomal protein S7e	-
Cla97C02G046570	70.7665	84.813	16.2966	13.2248	13.4698	7.12774	57.292	11.2741	2.34424	0.00158237	0.0464586	Cla97C02G046570	Cla97Chr02	34339680	34340144	+	465	protein_coding	- && - && -	-
Cla97C05G089730	371.07	329.711	753.991	1903.35	632.184	1727.97	484.924	1421.17	-1.5514	0.001591	0.0466323	Cla97C05G089730	Cla97Chr05	7954167	7954802	-	636	protein_coding	- && sp|Q9FJ93|DRE1D_ARATH Dehydration-responsive element-binding protein 1D OS=Arabidopsis thaliana OX=3702 GN=DREB1D PE=2 SV=1 && PF00847:AP2 domain	AP2
novel.135	109.779	161.145	54.3221	38.657	37.7155	29.5292	108.415	35.3006	1.6186	0.00160051	0.0468313	-	Cla97Chr03	29971780	29976592	-	880	-	- && - && -	-
Cla97C08G157620	145.162	117.678	170.571	258.392	255.029	355.369	144.47	289.596	-1.00311	0.00161395	0.0471443	Cla97C08G157620	Cla97Chr08	25129548	25140629	+	2550	protein_coding	- && sp|Q94CH6|EXL3_ARATH GDSL esterase/lipase EXL3 OS=Arabidopsis thaliana OX=3702 GN=EXL3 PE=2 SV=1 && PF00657:GDSL-like Lipase/Acylhydrolase	Lipase_GDSL
Cla97C05G090100	112.501	77.3919	85.8289	40.6916	35.9195	15.2737	91.9071	30.6283	1.58468	0.00162161	0.0472879	Cla97C05G090100	Cla97Chr05	8249883	8254249	+	1626	protein_coding	- && sp|B0X1Q4|RUMI_CULQU O-glucosyltransferase rumi homolog OS=Culex quinquefasciatus OX=7176 GN=CPIJ013394 PE=3 SV=1 && PF05686:Glycosyl transferase family 90	-
Cla97C02G044950	4132.58	9235.08	1436.28	393.691	2117.46	777.942	4934.64	1096.36	2.17007	0.0016388	0.0477081	Cla97C02G044950	Cla97Chr02	33091905	33095511	+	1518	protein_coding	- && sp|Q43054|TCMO_POPKI Trans-cinnamate 4-monooxygenase OS=Populus kitakamiensis OX=34292 GN=CYP73A16 PE=2 SV=1 && PF00067:Cytochrome P450	p450
Cla97C02G043270	44.4559	18.0228	4.34577	0	1.79598	2.0365	22.2748	1.27749	4.11686	0.00165146	0.0479955	Cla97C02G043270	Cla97Chr02	31469375	31469626	+	252	protein_coding	- && sp|Q9M0J3|ERF54_ARATH Ethylene-responsive transcription factor ERF054 OS=Arabidopsis thaliana OX=3702 GN=ERF054 PE=2 SV=1 && -	-
Cla97C04G076050	2716.34	2852.9	1733.96	5073.23	3617.1	6238.81	2434.4	4976.38	-1.03142	0.00167277	0.0485043	Cla97C04G076050	Cla97Chr04	23467663	23475165	+	1451	protein_coding	- && sp|P43282|METK3_SOLLC S-adenosylmethionine synthase 3 OS=Solanum lycopersicum OX=4081 GN=SAM3 PE=2 SV=1 && -	-
Cla97C08G145570	99.7989	100.715	67.3594	19.3285	36.8175	39.7117	89.2912	31.9526	1.48186	0.0016746	0.0485043	Cla97C08G145570	Cla97Chr08	2426898	2434403	-	3423	protein_coding	- && sp|A0A290U7C4|ROQ1_NICBE Disease resistance protein Roq1 OS=Nicotiana benthamiana OX=4100 GN=ROQ1 PE=1 SV=1 && PF01582:TIR domain|PF00931:NB-ARC domain|PF13855:Leucine rich repeat	TIR
Cla97C07G142720	141.533	195.07	122.768	687.688	250.539	304.456	153.124	414.228	-1.43549	0.00167935	0.0485601	Cla97C07G142720	Cla97Chr07	30247965	30248979	+	1015	protein_coding	- && sp|Q9SRR7|CML3_ARATH Calmodulin-like protein 3 OS=Arabidopsis thaliana OX=3702 GN=CML3 PE=2 SV=1 && PF13499:EF-hand domain pair	-
Cla97C09G169790	22.6816	15.9024	11.9509	1.01729	2.69397	1.01825	16.845	1.5765	3.39746	0.0016915	0.0487433	Cla97C09G169790	Cla97Chr09	6044078	6046221	-	774	protein_coding	- && sp|P09444|LEA34_GOSHI Late embryogenesis abundant protein D-34 OS=Gossypium hirsutum OX=3635 PE=3 SV=1 && PF04927:Seed maturation protein	-
Cla97C04G077840	60.7866	89.0537	3.25933	1.01729	8.97989	3.05475	51.0332	4.35064	3.539	0.00169683	0.0487433	Cla97C04G077840	Cla97Chr04	25338483	25340647	-	1531	protein_coding	- && sp|Q9FKL6|CB60B_ARATH Calmodulin-binding protein 60 B OS=Arabidopsis thaliana OX=3702 GN=CBP60B PE=2 SV=1 && PF07887:Calmodulin binding protein-like	-
Cla97C04G074430	52.6212	31.8049	6.51865	3.05187	4.48994	0	30.3149	2.51394	3.57853	0.00169702	0.0487433	Cla97C04G074430	Cla97Chr04	22125302	22128015	-	1734	protein_coding	- && sp|Q3E8X3|PTR52_ARATH Protein NRT1/ PTR FAMILY 2.8 OS=Arabidopsis thaliana OX=3702 GN=NPF2.8 PE=2 SV=2 && PF00854:POT family	-
Cla97C11G210700	2937.72	1849.98	1740.48	3981.67	3622.49	5926.21	2176.06	4510.12	-1.05126	0.0017167	0.0492264	Cla97C11G210700	Cla97Chr11	4055697	4074646	+	2994	protein_coding	- && sp|Q8W4G3|DTX46_ARATH Protein DETOXIFICATION 46, chloroplastic OS=Arabidopsis thaliana OX=3702 GN=DTX46 PE=2 SV=1 && PF01554:MatE	MatE
Cla97C05G101470	209.578	20.1431	90.1747	9.15561	19.7558	27.4927	106.632	18.8014	2.50498	0.0017232	0.0493304	Cla97C05G101470	Cla97Chr05	30077431	30085410	-	2228	protein_coding	- && sp|P40781|CYPR4_CYNCA Protein CYPRO4 OS=Cynara cardunculus OX=4265 GN=CYPRO4 PE=2 SV=1 && PF08553:VID27 C-terminal WD40-like domain	-
Cla97C05G104630	458.168	177.047	325.933	120.04	155.352	112.007	320.382	129.133	1.31102	0.00174841	0.0498059	Cla97C05G104630	Cla97Chr05	32414990	32415919	-	930	protein_coding	- && sp|Q9CA27|EF118_ARATH Ethylene-responsive transcription factor ERF118 OS=Arabidopsis thaliana OX=3702 GN=ERF118 PE=1 SV=1 && PF00847:AP2 domain	AP2
Cla97C02G044160	385.587	81.6325	102.126	36.6224	69.1451	32.584	189.782	46.1172	2.04042	0.00175126	0.0498059	Cla97C02G044160	Cla97Chr02	32349097	32356436	+	804	protein_coding	- && sp|Q93XH4|MADS1_VITVI Agamous-like MADS-box protein MADS1 OS=Vitis vinifera OX=29760 GN=MADS1 PE=2 SV=1 && PF00319:SRF-type transcription factor (DNA-binding and dimerisation domain)|PF01486:K-box region	SRF-TF
Cla97C01G016480	69.8592	51.948	51.0628	12.2075	17.9598	25.4562	57.6233	18.5412	1.63807	0.00175138	0.0498059	Cla97C01G016480	Cla97Chr01	30183818	30184087	-	270	protein_coding	- && - && -	-
