# Supplementary material for: The transcription factor ClWRKY61 interacts with ClLEA55 to enhance salt tolerance in watermelon
Source: Hortic Res. 2024 Nov 11;12(3):uhae320. doi: 10.1093/hr/uhae320 (PMC11879168; doi:10.1093/hr/uhae320)
Supplement: Web_Material_uhae320 [file web_material_uhae320.zip › Table S4.xlsx]

## Sheet: Sheet1
Gene ID	W-box cis-acting elements	Location of W-box (5'-3')
Cla97C00G000260	TTGACC	1510
Cla97C01G001540	TTGACC	657
Cla97C01G001750	TTGACC	591
Cla97C01G001930	TTGACC	1500
Cla97C01G003090	TTGACC	39
Cla97C01G003090	TTGACC	53
Cla97C01G003090	TTGACC	69
Cla97C01G003360	TTGACC	118
Cla97C01G005520	TTGACC	1433
Cla97C01G006480	TTGACC	1447
Cla97C01G008760	TTGACC	867
Cla97C01G009540	TTGACC	1333
Cla97C01G010580	TTGACC	347
Cla97C01G010580	TTGACC	1042
Cla97C01G011680	TTGACC	87
Cla97C01G011870	TTGACC	689
Cla97C01G011870	TTGACC	1827
Cla97C01G011870	TTGACC	1838
Cla97C01G013550	TTGACC	433
Cla97C01G013760	TTGACC	1515
Cla97C01G015050	TTGACC	991
Cla97C01G016280	TTGACC	484
Cla97C01G016350	TTGACC	1698
Cla97C01G016910	TTGACC	798
Cla97C01G018340	TTGACC	940
Cla97C01G018340	TTGACC	1850
Cla97C01G018920	TTGACC	581
Cla97C01G019360	TTGACC	99
Cla97C01G019360	TTGACC	510
Cla97C01G019360	TTGACC	623
Cla97C01G019360	TTGACC	1378
Cla97C01G020270	TTGACC	245
Cla97C01G020270	TTGACC	1792
Cla97C01G022460	TTGACC	1684
Cla97C01G022460	TTGACC	1732
Cla97C01G022460	TTGACC	1750
Cla97C01G022460	TTGACC	1818
Cla97C01G023530	TTGACC	350
Cla97C02G026370	TTGACC	1679
Cla97C02G027150	TTGACC	792
Cla97C02G028880	TTGACC	1326
Cla97C02G029720	TTGACC	407
Cla97C02G029720	TTGACC	1594
Cla97C02G029870	TTGACC	1172
Cla97C02G032450	TTGACC	10
Cla97C02G032450	TTGACC	835
Cla97C02G032450	TTGACC	1425
Cla97C02G032460	TTGACC	1739
Cla97C02G032910	TTGACC	1845
Cla97C02G033320	TTGACC	1628
Cla97C02G034820	TTGACC	1740
Cla97C02G035440	TTGACC	318
Cla97C02G035440	TTGACC	1013
Cla97C02G036270	TTGACC	1827
Cla97C02G037050	TTGACC	46
Cla97C02G038880	TTGACC	816
Cla97C02G039710	TTGACC	1492
Cla97C02G040500	TTGACC	126
Cla97C02G040800	TTGACC	964
Cla97C02G040800	TTGACC	1594
Cla97C02G040800	TTGACC	1837
Cla97C02G041470	TTGACC	158
Cla97C02G041470	TTGACC	1008
Cla97C02G041470	TTGACC	1032
Cla97C02G041760	TTGACC	1246
Cla97C02G041770	TTGACC	1703
Cla97C02G042470	TTGACC	621
Cla97C02G042470	TTGACC	672
Cla97C02G042640	TTGACC	1045
Cla97C02G043200	TTGACC	138
Cla97C02G044160	TTGACC	628
Cla97C02G044160	TTGACC	868
Cla97C02G044520	TTGACC	719
Cla97C02G045070	TTGACC	1965
Cla97C02G045190	TTGACC	462
Cla97C02G045450	TTGACC	1193
Cla97C02G045455	TTGACC	312
Cla97C02G046570	TTGACC	1298
Cla97C02G049310	TTGACC	294
Cla97C02G049880	TTGACC	585
Cla97C02G049880	TTGACC	644
Cla97C02G049930	TTGACC	1565
Cla97C02G049940	TTGACC	326
Cla97C02G049940	TTGACC	1609
Cla97C02G050020	TTGACC	318
Cla97C02G050050	TTGACC	1781
Cla97C02G050050	TTGACC	1892
Cla97C03G052860	TTGACC	881
Cla97C03G053390	TTGACC	1061
Cla97C03G055370	TTGACC	1789
Cla97C03G056900	TTGACC	940
Cla97C03G057380	TTGACC	78
Cla97C03G057380	TTGACC	515
Cla97C03G057380	TTGACC	1883
Cla97C03G058190	TTGACC	1557
Cla97C03G058240	TTGACC	910
Cla97C03G058520	TTGACC	704
Cla97C03G058970	TTGACC	1328
Cla97C03G059350	TTGACC	697
Cla97C03G059350	TTGACC	854
Cla97C03G059640	TTGACC	986
Cla97C03G059640	TTGACC	1864
Cla97C03G061520	TTGACC	750
Cla97C03G061620	TTGACC	1193
Cla97C03G064990	TTGACC	226
Cla97C03G064990	TTGACC	1348
Cla97C03G065000	TTGACC	1786
Cla97C03G066520	TTGACC	781
Cla97C04G071020	TTGACC	524
Cla97C04G071030	TTGACC	690
Cla97C04G071535	TTGACC	682
Cla97C04G073260	TTGACC	1350
Cla97C04G073980	TTGACC	214
Cla97C04G074210	TTGACC	932
Cla97C04G074210	TTGACC	1012
Cla97C04G074430	TTGACC	723
Cla97C04G074430	TTGACC	1069
Cla97C04G074440	TTGACC	1772
Cla97C04G074540	TTGACC	154
Cla97C04G075070	TTGACC	523
Cla97C04G075070	TTGACC	979
Cla97C04G076820	TTGACC	864
Cla97C04G077250	TTGACC	509
Cla97C04G077250	TTGACC	579
Cla97C04G077490	TTGACC	1083
Cla97C04G077490	TTGACC	1794
Cla97C04G077690	TTGACC	1133
Cla97C04G077690	TTGACC	1790
Cla97C04G077840	TTGACC	779
Cla97C05G082830	TTGACC	922
Cla97C05G082940	TTGACC	945
Cla97C05G082940	TTGACC	1393
Cla97C05G084080	TTGACC	351
Cla97C05G085210	TTGACC	1096
Cla97C05G085530	TTGACC	1846
Cla97C05G086180	TTGACC	892
Cla97C05G086180	TTGACC	1596
Cla97C05G086185	TTGACC	883
Cla97C05G086185	TTGACC	1587
Cla97C05G086730	TTGACC	153
Cla97C05G088250	TTGACC	319
Cla97C05G088320	TTGACC	509
Cla97C05G088320	TTGACC	801
Cla97C05G088600	TTGACC	735
Cla97C05G090480	TTGACC	777
Cla97C05G096630	TTGACC	168
Cla97C05G101080	TTGACC	225
Cla97C05G102420	TTGACC	1091
Cla97C05G103400	TTGACC	442
Cla97C05G103400	TTGACC	1864
Cla97C05G103940	TTGACC	1229
Cla97C05G104630	TTGACC	1098
Cla97C05G105575	TTGACC	1001
Cla97C05G106170	TTGACC	344
Cla97C05G106170	TTGACC	575
Cla97C05G106300	TTGACC	1697
Cla97C05G106300	TTGACC	1810
Cla97C05G107600	TTGACC	182
Cla97C05G108243	TTGACC	1433
Cla97C05G108720	TTGACC	920
Cla97C05G108940	TTGACC	1423
Cla97C06G112560	TTGACC	1360
Cla97C06G112640	TTGACC	963
Cla97C06G112790	TTGACC	32
Cla97C06G112790	TTGACC	1292
Cla97C06G112790	TTGACC	1747
Cla97C06G113630	TTGACC	1078
Cla97C06G115540	TTGACC	399
Cla97C06G115540	TTGACC	1033
Cla97C06G115540	TTGACC	1503
Cla97C06G116550	TTGACC	1065
Cla97C06G116550	TTGACC	1797
Cla97C06G117340	TTGACC	926
Cla97C06G117340	TTGACC	963
Cla97C06G117340	TTGACC	1804
Cla97C06G118590	TTGACC	916
Cla97C06G119210	TTGACC	921
Cla97C06G119410	TTGACC	404
Cla97C06G119890	TTGACC	196
Cla97C06G119890	TTGACC	361
Cla97C06G119920	TTGACC	129
Cla97C06G119920	TTGACC	1949
Cla97C06G120520	TTGACC	1874
Cla97C06G123370	TTGACC	780
Cla97C06G125950	TTGACC	230
Cla97C06G125950	TTGACC	1353
Cla97C06G125950	TTGACC	1410
Cla97C06G125950	TTGACC	1479
Cla97C06G125950	TTGACC	1874
Cla97C07G129290	TTGACC	625
Cla97C07G129310	TTGACC	948
Cla97C07G129310	TTGACC	1522
Cla97C07G131780	TTGACC	157
Cla97C07G131780	TTGACC	1228
Cla97C07G132750	TTGACC	1473
Cla97C07G132750	TTGACC	1558
Cla97C07G132750	TTGACC	1799
Cla97C07G133790	TTGACC	166
Cla97C07G133790	TTGACC	482
Cla97C07G133790	TTGACC	1037
Cla97C07G133790	TTGACC	1746
Cla97C07G133920	TTGACC	1335
Cla97C07G135040	TTGACC	1122
Cla97C07G136140	TTGACC	164
Cla97C07G136260	TTGACC	1933
Cla97C07G136260	TTGACC	1968
Cla97C07G137000	TTGACC	79
Cla97C07G137000	TTGACC	130
Cla97C07G137140	TTGACC	1981
Cla97C07G137320	TTGACC	1209
Cla97C07G139710	TTGACC	683
Cla97C07G139900	TTGACC	1040
Cla97C07G139900	TTGACC	1191
Cla97C07G141210	TTGACC	328
Cla97C07G142230	TTGACC	142
Cla97C07G142230	TTGACC	1795
Cla97C07G142410	TTGACC	178
Cla97C07G142410	TTGACC	199
Cla97C07G143710	TTGACC	1497
Cla97C07G143960	TTGACC	1952
Cla97C08G144790	TTGACC	1797
Cla97C08G145570	TTGACC	394
Cla97C08G146560	TTGACC	530
Cla97C08G149330	TTGACC	1745
Cla97C08G149350	TTGACC	411
Cla97C08G151910	TTGACC	354
Cla97C08G151910	TTGACC	1472
Cla97C08G151910	TTGACC	1793
Cla97C08G152300	TTGACC	618
Cla97C08G152300	TTGACC	1382
Cla97C08G152350	TTGACC	541
Cla97C08G154730	TTGACC	680
Cla97C08G154770	TTGACC	1524
Cla97C08G154770	TTGACC	1699
Cla97C08G154800	TTGACC	330
Cla97C08G155030	TTGACC	210
Cla97C08G155790	TTGACC	1449
Cla97C08G158210	TTGACC	282
Cla97C08G158210	TTGACC	814
Cla97C08G158210	TTGACC	995
Cla97C08G158210	TTGACC	1150
Cla97C08G158220	TTGACC	154
Cla97C08G158220	TTGACC	1017
Cla97C08G159025	TTGACC	315
Cla97C08G160410	TTGACC	265
Cla97C08G160410	TTGACC	1863
Cla97C09G162540	TTGACC	698
Cla97C09G162700	TTGACC	1360
Cla97C09G165630	TTGACC	719
Cla97C09G166100	TTGACC	1277
Cla97C09G166370	TTGACC	1291
Cla97C09G166370	TTGACC	1305
Cla97C09G167400	TTGACC	1938
Cla97C09G169790	TTGACC	1649
Cla97C09G171500	TTGACC	1580
Cla97C09G171500	TTGACC	1696
Cla97C09G174120	TTGACC	714
Cla97C09G174120	TTGACC	1238
Cla97C09G174120	TTGACC	1288
Cla97C09G174120	TTGACC	1330
Cla97C09G174380	TTGACC	187
Cla97C09G174380	TTGACC	479
Cla97C09G175380	TTGACC	126
Cla97C09G175380	TTGACC	730
Cla97C09G177707	TTGACC	459
Cla97C09G177770	TTGACC	1315
Cla97C09G177780	TTGACC	575
Cla97C09G178250	TTGACC	1948
Cla97C09G184090	TTGACC	179
Cla97C09G184090	TTGACC	334
Cla97C10G185400	TTGACC	294
Cla97C10G186590	TTGACC	1317
Cla97C10G186940	TTGACC	679
Cla97C10G187400	TTGACC	1095
Cla97C10G187520	TTGACC	1330
Cla97C10G189510	TTGACC	899
Cla97C10G189510	TTGACC	1678
Cla97C10G189510	TTGACC	1847
Cla97C10G189535	TTGACC	810
Cla97C10G191480	TTGACC	949
Cla97C10G191930	TTGACC	1382
Cla97C10G193290	TTGACC	315
Cla97C10G193290	TTGACC	980
Cla97C10G193340	TTGACC	944
Cla97C10G193360	TTGACC	550
Cla97C10G194190	TTGACC	214
Cla97C10G194190	TTGACC	999
Cla97C10G197830	TTGACC	72
Cla97C10G197830	TTGACC	1791
Cla97C10G198040	TTGACC	1773
Cla97C10G198040	TTGACC	1957
Cla97C10G198080	TTGACC	609
Cla97C10G198080	TTGACC	871
Cla97C10G198080	TTGACC	905
Cla97C10G198080	TTGACC	1144
Cla97C10G198080	TTGACC	1588
Cla97C10G199110	TTGACC	1573
Cla97C10G199110	TTGACC	1721
Cla97C10G199260	TTGACC	1118
Cla97C10G200350	TTGACC	1395
Cla97C10G200350	TTGACC	1550
Cla97C10G202990	TTGACC	347
Cla97C10G205180	TTGACC	282
Cla97C10G205180	TTGACC	1384
Cla97C11G208610	TTGACC	1281
Cla97C11G208820	TTGACC	529
Cla97C11G208820	TTGACC	945
Cla97C11G208930	TTGACC	1731
Cla97C11G209280	TTGACC	399
Cla97C11G211300	TTGACC	1777
Cla97C11G214595	TTGACC	797
Cla97C11G214595	TTGACC	1276
Cla97C11G214595	TTGACC	1873
Cla97C11G215540	TTGACC	533
Cla97C11G217200	TTGACC	1721
Cla97C11G218180	TTGACC	379
Cla97C11G218180	TTGACC	1214
Cla97C11G218180	TTGACC	1749
Cla97C11G218180	TTGACC	1898
Cla97C11G218180	TTGACC	1906
Cla97C11G218220	TTGACC	696
Cla97C11G218220	TTGACC	981
Cla97C11G218220	TTGACC	1890
Cla97C11G219090	TTGACC	1915
Cla97C11G222470	TTGACC	319
Cla97C11G222920	TTGACC	535
Cla97C11G223940	TTGACC	445
Cla97C11G223960	TTGACC	1632
Cla97C11G225150	TTGACC	860
Cla97C11G225150	TTGACC	1871
