# Supplementary material for: The transcription factor ClWRKY61 interacts with ClLEA55 to enhance salt tolerance in watermelon
Source: Hortic Res. 2024 Nov 11;12(3):uhae320. doi: 10.1093/hr/uhae320 (PMC11879168; doi:10.1093/hr/uhae320)
Supplement: Web_Material_uhae320 [file web_material_uhae320.zip › Table S5.xlsx]

## Sheet: Sheet1
Gene ID	W-box cis-acting elements	Location of W-box (5'-3')
Cla97C01G002320	TTGACC	516
Cla97C01G003150	TTGACC	176
Cla97C01G004570	TTGACC	509
Cla97C01G004920	TTGACC	293
Cla97C01G006560	TTGACC	945
Cla97C01G006560	TTGACC	1686
Cla97C01G006560	TTGACC	1696
Cla97C01G015890	TTGACC	586
Cla97C01G018280	TTGACC	1303
Cla97C01G019720	TTGACC	147
Cla97C01G019720	TTGACC	1823
Cla97C01G019790	TTGACC	447
Cla97C01G019790	TTGACC	1693
Cla97C01G020950	TTGACC	1670
Cla97C02G028590	TTGACC	5
Cla97C02G028590	TTGACC	316
Cla97C02G033190	TTGACC	173
Cla97C02G034710	TTGACC	572
Cla97C02G036030	TTGACC	479
Cla97C02G036650	TTGACC	1026
Cla97C02G036650	TTGACC	1056
Cla97C02G044040	TTGACC	1151
Cla97C02G047540	TTGACC	159
Cla97C02G047540	TTGACC	587
Cla97C03G050870	TTGACC	1983
Cla97C03G052960	TTGACC	848
Cla97C03G052960	TTGACC	1688
Cla97C03G052960	TTGACC	1712
Cla97C03G054280	TTGACC	1872
Cla97C03G057750	TTGACC	1955
Cla97C03G058710	TTGACC	973
Cla97C03G065080	TTGACC	1458
Cla97C03G065660	TTGACC	60
Cla97C03G065660	TTGACC	366
Cla97C03G066240	TTGACC	244
Cla97C03G066560	TTGACC	469
Cla97C03G066720	TTGACC	204
Cla97C03G067090	TTGACC	1306
Cla97C04G071890	TTGACC	126
Cla97C04G071890	TTGACC	1807
Cla97C04G074620	TTGACC	188
Cla97C04G076050	TTGACC	1670
Cla97C05G086820	TTGACC	216
Cla97C05G086820	TTGACC	855
Cla97C05G087800	TTGACC	464
Cla97C05G087800	TTGACC	1445
Cla97C05G088380	TTGACC	1775
Cla97C05G093445	TTGACC	1248
Cla97C05G093445	TTGACC	1306
Cla97C05G093445	TTGACC	1784
Cla97C05G093600	TTGACC	138
Cla97C05G093740	TTGACC	1727
Cla97C05G094380	TTGACC	1039
Cla97C05G094380	TTGACC	1365
Cla97C05G094380	TTGACC	1387
Cla97C05G098270	TTGACC	920
Cla97C05G100740	TTGACC	466
Cla97C05G100740	TTGACC	976
Cla97C05G102330	TTGACC	1833
Cla97C05G102860	TTGACC	25
Cla97C05G102860	TTGACC	54
Cla97C05G105350	TTGACC	660
Cla97C05G107760	TTGACC	1387
Cla97C05G108290	TTGACC	929
Cla97C05G108290	TTGACC	1417
Cla97C05G108290	TTGACC	1765
Cla97C05G108290	TTGACC	1811
Cla97C06G111450	TTGACC	372
Cla97C06G111460	TTGACC	1855
Cla97C06G111860	TTGACC	1579
Cla97C06G117480	TTGACC	235
Cla97C07G130890	TTGACC	11
Cla97C07G135690	TTGACC	386
Cla97C07G139660	TTGACC	157
Cla97C07G139660	TTGACC	273
Cla97C08G149360	TTGACC	445
Cla97C08G149360	TTGACC	682
Cla97C08G153550	TTGACC	1575
Cla97C08G154860	TTGACC	631
Cla97C08G154860	TTGACC	720
Cla97C08G154860	TTGACC	817
Cla97C08G154860	TTGACC	1761
Cla97C08G154860	TTGACC	1827
Cla97C08G155900	TTGACC	314
Cla97C08G155900	TTGACC	1671
Cla97C08G156700	TTGACC	571
Cla97C08G156700	TTGACC	867
Cla97C08G157620	TTGACC	425
Cla97C08G160110	TTGACC	1788
Cla97C09G164590	TTGACC	1014
Cla97C09G167610	TTGACC	1098
Cla97C09G167610	TTGACC	1617
Cla97C09G171410	TTGACC	1139
Cla97C09G174790	TTGACC	561
Cla97C09G175110	TTGACC	440
Cla97C09G175110	TTGACC	449
Cla97C09G175110	TTGACC	480
Cla97C09G175110	TTGACC	1319
Cla97C10G187020	TTGACC	83
Cla97C10G195960	TTGACC	942
Cla97C10G195960	TTGACC	1811
Cla97C10G205870	TTGACC	1749
Cla97C11G210700	TTGACC	468
Cla97C11G212650	TTGACC	767
Cla97C11G212650	TTGACC	1854
Cla97C11G214880	TTGACC	1149
Cla97C11G214880	TTGACC	1802
Cla97C11G216380	TTGACC	1007
Cla97C11G216380	TTGACC	1412
Cla97C11G223860	TTGACC	163
Cla97C11G223860	TTGACC	1690
