# Supplementary material for: The transcription factor ClWRKY61 interacts with ClLEA55 to enhance salt tolerance in watermelon
Source: Hortic Res. 2024 Nov 11;12(3):uhae320. doi: 10.1093/hr/uhae320 (PMC11879168; doi:10.1093/hr/uhae320)
Supplement: Web_Material_uhae320 [file web_material_uhae320.zip › Table S8.xlsx]

## Sheet: Sheet1
Expression analysis primers
qRTPCR-ClWRKY61	F(5'-3')	TCGTGCTCGGCTCCTCCAAT
	R(5'-3')	TCATCCCTGCTTTCGGCGATTG
qRTPCR-ClLEA	F(5'-3')	GCTCATCTCCGCTCTCGTTTCC
	R(5'-3')	CGCCGCAACACTTCCTCCTT
qRTPCR-ClACTIN	F(5'-3')	GTCGTACAACAGGTATTGTG
	R(5'-3')	AAGGTCCAGACGGAGGATAG
qRTPCR-Cla97C01G008760	F(5'-3')	GCAGCAAGTATGGTGGCGAATC
	R(5'-3')	TTCTCCGGCGGTTCTCAGTTG
qRTPCR-Cla97C02G026370	F(5'-3')	CACGGCGATGGTTGTTGGAGA
	R(5'-3')	GATGCGTCTGAGGGTCGATTCC
qRTPCR-Cla97C03G064990	F(5'-3')	CGTGGTGATCGTGCTGCTGAA
	R(5'-3')	CGAGGCGGTCAAGGTTGGATAC
qRTPCR-Cla97C04G077250	F(5'-3')	TCATCCTCGTCGTCGCTCATTC
	R(5'-3')	ACTACTGCTGCTGCTCTTCCAA
qRTPCR-Cla97C05G084080	F(5'-3')	CTGAAGCGGAGGAACACTACGA
	R(5'-3')	ACGCAGCCACGAATGACACA
qRTPCR-Cla97C06G115540	F(5'-3')	GGCGGCGACAGTAACTATTGC
	R(5'-3')	GCGTGGTATAGGAGGCGAAGAA
qRTPCR-Cla97C01G002320	F(5'-3')	CGCACTACCAAGCTCACCACAA
	R(5'-3')	AGGAAGACGAAGGCGGAGAAGA
qRTPCR-Cla97C01G004920	F(5'-3')	AGGAGGGAAAGCGAGGTTGGA
	R(5'-3')	AGGCGATAACGGCGATAACGG
qRTPCR-Cla97C01G019720	F(5'-3')	CAATACCACCGCCGTCAACCA
	R(5'-3')	GACCATGTCCGAGCAATTTCCC
qRTPCR-Cla97C05G107760	F(5'-3')	TGCGGACAACTGCTAACCTTGG
	R(5'-3')	CTGGCATATCGGGCGTCAACA
qRTPCR-Cla97C10G187020	F(5'-3')	ATTGAGGCAGTGGCGGTGAAG
	R(5'-3')	ATAACGGCGATAACGGCGGAAT
qRTPCR-Cla97C10G205870	F(5'-3')	TGAGGAGGGTGAGCAGCAAGA
	R(5'-3')	CCGTTCGGATTCAGTGGTGTCA
qRTPCR-Cla97C11G214880	F(5'-3')	GCGGCTGTGGCTAGGTTCTT
	R(5'-3')	GGGCGGCGTATAGTTGTCATCA
Subcellular localization primers
pGreen-ClWRKY61	F(5'-3')	GAGGACAGCCCAAGCTACGCGTCTCGAGATGGATTGTTCCTGGCCT
	R(5'-3')	ATCCCCCGGGCTGCAGGAATTCGATATCAAACTGGAATTGTAAAACATCA
CRISPR/Cas9 primers
CR-ClWRKY61	F(5'-3')	ATATATGGTCTCGATTGGAGAACTTCCAATTCCGGTGTTTTAGAGCTAGAAATAGC
	R(5'-3')	ATTATTGGTCTCGAAACGTACTTCCTCCACGCGTGCCAATCTCTTAGTCGACTCTAC
CR-ClLEA	F(5'-3')	ATATATGGTCTCGATTGTCTCCGCTCTCGTTTCCGAGTTTTAGAGCTAGAAATAGC
	R(5'-3')	ATTATTGGTCTCGAAACCACTCGACGCAACTCCTTGCAATCTCTTAGTCGACTCTAC
Overexpression primers
OE-ClWRKY61	F(5'-3')	ACGGGGGACTCTAGAGGATCCATGGATTGTTCCTGGCCT
	R(5'-3')	CACCAATTCACACGTGTTAGTGGTGGTGGTGGTGGTGAAACTGGAATTGTAAAACATCA
Y2H primers
pGBKT7-ClWRKY61D2	F(5'-3')	CATGGAGGCCGAATTCATGGATTGTTCCTGGCCTGA
	R(5'-3')	GCAGGTCGACGGATCCGGAGAGATGGTCGTCGG
pGADT7-ClLEA55	F(5'-3')	GCCATGGAGGCCAGTGAAttcATGGCTCGCTCTTTCTCCAAC
	R(5'-3')	CAGCTCGAGCTCGATGGAtccTTAGTTCTTGTTCTTAAGGAGAATCG
BiFC primers
PBI221NE-ClWRKY61	F(5'-3')	AGTGGATCCGTCGACCTCGAGATGGATTGTTCCTGGCCT
	R(5'-3')	CTCCTACCCGGGAGCGGTACCAAACTGGAATTGTAAAACATCA
PBI221CE-ClLEA55	F(5'-3')	GGGACTCTAGAGGATCTCGAGATGGCTCGCTCTTTCTCCAAC
	R(5'-3')	ATCGTATGGGTACATGGTACCGTTCTTGTTCTTAAGGAGAATCG
Pull-down primers
pET32a-ClWRKY61D2	F(5'-3')	GACAAGGCCATGGCTGATATCATGGATTGTTCCTGGCCTGA
	R(5'-3')	TGCGGCCGCAAGCTTGTCGACGGAGAGATGGTCGTCGG
PGEX4T1-ClLEA55	F(5'-3')	ctggttccgcgtggatccATGGCTCGCTCTTTCTCCAAC
	R(5'-3')	acgatgcggccgctcgagGTTCTTGTTCTTAAGGAGAATCG
LCI primers
nLUC-ClWRKY61	F(5'-3')	GCTCGGTACCCGGGGATCCATGGATTGTTCCTGGCCT
	R(5'-3')	GTACGAGATCTGGTCGACAAACTGGAATTGTAAAACATCA
cLUC-ClLEA55	F(5'-3')	GGGCGGTACCCGGGATCCATGGCTCGCTCTTTCTCCAAC
	R(5'-3')	ACGAAAGCTCTGCAGGTCGACTTAGTTCTTGTTCTTAAGGAGAATCG
